# Supplementary material for: A metabolic synthetic lethality of phosphoinositide 3-kinase-driven cancer
Source: Nat Commun. 2025 Mar 4;16:2191. doi: 10.1038/s41467-025-57225-7 (PMC11880427; doi:10.1038/s41467-025-57225-7)
Supplement: Supplementary file 4 — Source Data [file 41467_2025_57225_MOESM4_ESM.xlsx]

## Sheet: Figure 1
Fig 1C
Data analyzed	Engrafted	No engraftment	Total		P value and statistical significance
WT	55	25	80		Test	Chi-square
ALT	19	2	21		Chi-square, df	4,009, 1
Total	74	27	101		z	2.002
					P value	0.0453
Percentage of row total	Engrafted	No engraftment			P value summary	*
WT	0.6875	0.3125			One- or two-sided	Two-sided
ALT	0.9048	0.0952			Statistically significant (P < 0.05)?	Yes
					Data analyzed	Engrafted	No engraftment	Total
					WT	55	25	80
					ALT	19	2	21
					Total	74	27	101
					Percentage of row total	Engrafted	No engraftment
					WT	68,75%	31,25%
					ALT	90,48%	9,52%
Fig 1D
Time to leukemia (days)					WT	ALT
WT	ALT			Test for normal distribution
203	126			D'Agostino & Pearson test
126	63			K2	7.111	20.15
126	175			P value	0.0286	<0,0001
77	56			Passed normality test (alpha=0.05)?	No	No
371	35			P value summary	*	****
441	105
210	42
210	35			Mann Whitney test
77	175			P value	<0,001
119	42			Exact or approximate P value?	Exact
84	70			P value summary	***
329	56			Significantly different (P < 0.05)?	Yes
63	63			One- or two-tailed P value?	Two-tailed
63	56			Sum of ranks in column A,B	2601 , 480,5
245	301			Mann-Whitney U	249.5
56	140
175	56
182	77
91	105
210	77
343	77
196
35
175
175
287
154
280
70
175
168
427
322
28
84
161
196
490
280
140
112
70
63
231
217
266
161
175
63
140
462
147
385
469
140
224
49
Fig 1E
Time to leukemia (days)	WT	ALT
126		1
63		1
175		1
56		1
35		1
105		1
42		1
35		1
175		1
42		1
70		1
56		1
63		1
56		1
301		1
140		1
56		1
77		1
105		1
77		1
77		1
364		0
203	1
126	1
126	1
77	1
371	1
441	1
210	1
210	1
77	1
119	1
84	1
329	1
63	1
63	1
245	1
56	1
175	1
182	1
91	1
210	1
343	1
196	1
35	1
175	1
175	1
287	1
154	1
280	1
70	1
175	1
168	1
427	1
322	1
28	1
84	1
161	1
196	1
490	1
280	1
140	1
112	1
70	1
63	1
231	1
217	1
266	1
161	1
175	1
63	1
140	1
462	1
147	1
385	1
469	1
140	1
224	1
49	1
490	0
518	0
728	0
518	0
406	0
308	0
728	0
623	0
350	0
308	0

## Sheet: Figure 2
Fig 2A
pAkt273 Fold change					pS6T235/236 Fold change					p4E-BP1T37/46 Fold change
WT	ALT				WT	ALT				WT	ALT
1.35316	4.57702				0.939772	1.94185				0.974515	0.907767
1.43122	6.84384				0.859294	1.64071				1.09466	1.12136
0.650555	10.0619				0.5919	1.96677				1.30825	0.871056
1.23172	7.50596				1.46937	1.62513				1.04126	0.907767
1.26931	7.05491				1.23832	3.77985				1.07464	1.08794
0.910778	6.73397				0.895639	3.51506				0.694175	0.874532
0.549358	3.92646				0.758048	1.69003				1.28155	1.13061
1.19124	2.475				1.50052	1.69003				0.914442	1.46015
1.27798	3.40891				1.28764	1.18423				0.901092	1.26606
1.20859	1.98064				0.459502	3.16439				0.760922	0.865443
0.688143	9.85149				1.72236	1.77349				0.95449	0.768807
0.237959	8.18955				0.883168	1.64477				1.5841	1.50336
1.27148	2.64141				0.311075	2.20971				1.03976	0.9737
1.51176	3.3172				1.0834	6.64343				0.874618	0.922324
0.839646	2.86167					4.81273				0.501529	1.47706
0.377107	4.08977
	WT	ALT			WT	ALT				WT	ALT
Test for normal distribution				Test for normal distribution					Test for normal distribution
D'Agostino & Pearson test				D'Agostino & Pearson test					D'Agostino & Pearson test
K2	2.093	2.431		K2	0.24	10.55			K2	1.462	2.287
P value	0.3512	0.2966		P value	0.8869	0.0051			P value	0.4814	0.3187
Passed normality test (alpha=0.05)?	Yes	Yes		Passed normality test (alpha=0.05)?	Yes	No			Passed normality test (alpha=0.05)?	Yes	Yes
P value summary	ns	ns		P value summary	ns	**			P value summary	ns	ns
Unpaired t test with Welch's correction					Mann Whitney test				Unpaired t test with Welch's correction
P value	<0,0001				P value	<0,001			P value	0.018
P value summary	****				Exact or approximate P value?	Exact			P value summary	*
Significantly different (P < 0.05)?	Yes				P value summary	***			Significantly different (P < 0.05)?	Yes
One- or two-tailed P value?	Two-tailed				Significantly different (P < 0.05)?	Yes			One- or two-tailed P value?	Two-tailed
Welch-corrected t, df	t=6,423, df=15,66				One- or two-tailed P value?	Two-tailed			Welch-corrected t, df	t=3,135, df=6,546
					Sum of ranks in column A,B	115 , 320
					Mann-Whitney U	10
Fig 2C
Oxidative Phosphorylation	Odds Ratio	Adjusted P-value	-log10 padj	n
Fatty Acid Metabolism	27.1292	27.1292	13.6626	8
Reactive Oxygen Species	23.493	23.493	9.61313	7
mTORC1 Signaling	18.2609	18.2609	2.04651	6
Fatty acid metabolism	5.75219	5.75219	1.41562	2
TCA cycle	20.6032	20.6032	9.73	1
Respiratory electron transport	21.616	21.616	7.54	7
Complex I biogenesis	23.7924	23.7924	6.19	7
Cholesterol Homeostasis	32.7437	32.7437	4.16	1
Amino Acid metabolism	-8.73188	-8.73188	2.70955	7
Oxysterols derived from cholesterol	-13.5473	-13.5473	5.22812	8
Urea cycle	-18.2126	-18.2126	3.86596	13
	-19.8926	-19.8926	2.0436	14

## Sheet: Figure 3
Fig 3A
Glucose uptake (RFI)
ALL-SIL	MOLT-13	DND-41	PEER	LOUCY	CCRF-CEM	RPMI-8402	MOLT-4
4133	4752	7240	5090	10575	12364	9615	11005
4095	4190	6810	4580	10839	11947	10752	10030
4312	5231	6140	6020	8835	11887	9231	12434
4937	5303	5780	5540	8608	9675	13079	10168
				11838
				9977
Fig 3B
WT	ALL-SIL								MOLT-13								DND-41								PEER
Days	Complete Medium				No Glucose				Complete Medium				No Glucose				Complete Medium				No Glucose				Complete Medium				No Glucose
0	100				100				100				100				101.563	98.4367			101.563	98.4367			100.88	99.1199			100.88	99.1199
1	89.3902	93.1707	95.9756	92.1951	75.8537	78.5366	74.878	79.3902	97.5638	97.5638	99.1879	106.265	99.768	96.7517	100.812	89.4432	98.3288	97.3585	94.124	96.2803	95.0943	96.2803	97.7898	98.4367	102.42	98.1298	99.2299	99.67	99.2299	100.88	98.5699	97.1397
2	90.8537	99.6341	94.878	106.463	73.6585	72.8049	72.9268	73.1707	87.703	91.1833	103.828	98.9559	100.58	101.972	88.3991	99.652	97.8976	98.3288	96.1725	95.31	95.6334	96.3881	98.3288	97.2507	100.88	101.76	99.3399	98.4598	100.55	102.53	99.78	98.1298
3									95.9397	106.032	106.032	104.756	98.9559	96.1717	97.9118	98.9559	97.5741	97.3585	96.2803	95.7412	98.3288	97.3585	95.0943	93.4771	99.2299	99.1199	98.1298	98.5699	97.5798	94.8295	98.6799	96.9197
4	93.4146	87.561	90.6098		79.0244	78.9024	81.5854	74.5122	99.768	93.6195	100.232	98.2599	78.0742	77.1462	82.3666	67.9814	99.2992	97.2507	96.1725	94.7709	86.469	82.8032	90.7817	91.9677	98.6799	95.3795	94.2794	98.3498	88.2288	90.6491	94.7195	93.1793
7	97.3171	98.7805	100.122	98.7805	55.4878	72.439	65.8537	71.4634	83.1787	81.3225	83.7587	88.7471	70.8817	63.2251	71.4617	67.2854	79.3531	81.186	82.8032	84.4205	75.6873	74.8248	76.8733	81.0782	83.2783	84.0484	77.5578	76.6777	70.6271	75.3575	78.5479	76.7877
ALT	LOUCY								RPMI-8402								MOL-4								CCRF-CEM
Days	Complete Medium				No Glucose				Complete Medium				No Glucose				Complete Medium				No Glucose				Complete Medium				No Glucose
0	100				100				100				100				100				100				100				100
1	98.6096	98.9305	98.1818	98.6096	96.8984	97.0053	96.3636	96.1497	94.0347	92.8416	91.974	92.9501	86.551	86.6594	87.2017	88.8069	92.5803	103.544	98.2281	106.977	94.1307	92.1373	96.7885	90.5869	97.3523	97.9633	97.556	98.0652	93.0754	90.3259	94.6029	88.1874
2	101.176	98.5027	99.3583	97.861	98.2888	96.4706	98.8235	95.7219	96.0954	96.5293	96.8547	100.108	83.0803	95.4447	84.9241	83.2972	99.0033	98.4496	102.215	101.329	97.4529	103.101	85.0498	94.5736	94.3992	93.89	91.8534	95.4175	86.2525	83.8086	90.3259	87.4745
3	102.567	101.283	101.497	102.139	100.428	101.818	100.856	102.46	97.18	97.9393	97.2885	97.5054	82.7549	86.8764	84.9241	86.8764	107.53	106.534	107.309	106.755	104.651	103.212	103.433	104.983	92.3625	85.8452	90.9369	89.1039	75.2546	74.9491	77.6986	72.0978
4	101.283	99.6791	99.7861	98.8235	99.4652	98.2888	99.4652	97.3262	93.8178	93.8178	93.6009	93.9262	53.7961	61.6052	60.4121	63.0152	107.087	105.316	105.316	106.645	98.6711	98.7818	102.104	100
5	98.9305		97.0053		60.2139	65.5615	45.2406						42.5163		45.3362						76.7442	74.3079	65.5592	66.5559
6	95.508	93.262	95.9358		28.3422	34.6524							34.0564	27.5488		45.6616					51.6058	39.5349	41.0853	34.773	84.7251	85.6415	87.169	85.4379	69.8574	60.1833	63.7475	73.3198
7	93.6898	96.0428	89.4118	91.9786	17.3262	32.6203	34.0107	21.9251	82.9718	86.0087	88.6117	91.3232	32.1041	18.2213	27.8742	41.3232	98.4496	93.2447	99.4463	97.1207	34.773	30.5648	24.9169	31.7829	85.8452	88.0855	81.4664	82.8921	42.668	38.391	41.9552	37.169
Fig 3C
Glucose uptake (Fold change)
WT	ALT			WT	ALT		Unpaired t test with Welch's correction
1.10711	2.35592		Test for normal distribution				P value	<0,001
1.14306	2.35134		D'Agostino & Pearson test				P value summary	***
1.14095	1.55898		K2	2.854	0.8216		Significantly different (P < 0.05)?	Yes
1.08737	2.80003		P value	0.24	0.6631		One- or two-tailed P value?	Two-tailed
0.853685	1.16879		Passed normality test (alpha=0.05)?	Yes	Yes		Welch-corrected t, df	t=6,779, df=12,12
0.761338	3.47572		P value summary	ns	ns
0.931229	2.88603
1.12615	2.80109
0.849103	2.94313
	2.91564
	1.57202
	3.62481
Fig 3D
Correlation glucose uptake (RFI) - pAkt (RFI)				Correlation glucose uptake (RFI) - pS6 (RFI)
	pAkt (RFI)				pS6 (RFI)
Glucose uptake (RFI)	WT	ALT		Glucose uptake (RFI)	WT	ALT
3650	590			3650	401
3450	439			3450	331
3020	426			3020	298
4150	594			4150	566
2870	308			2870	316
4520	580			4520	573
4610	553			4610	525
4030	408			4030	626
3040	427			3040	575
2980	429			2980	329
2930	327			2930	373
4100	610			4100	692
3650	499			3650	365
4530	625			4530	577
6684		1238		6684		1564
6671		1042		6671		1872
7223		1634		7223		1926
9350		2042		9350		1941
10284		2664		10284		2233
8272		2102		8272		1718
11811		2975		11811		2084
8947		2263		8947		2000
Fig 3E
Glucose uptake (fold change)	Control	Wortmannin	Temsirolimus			Control	Wortmannin	Temsirolimus		Šídák's multiple comparisons test	Mean Diff,	95,00% CI of diff,	Below threshold?	Summary	Adjusted P Value	A-?
	0.820656	0.787073	0.464473		Test for normal distribution					Control vs. Wortmannin	0.2224	0,03959 to 0,4053	Yes	*	0.02	B	Wortmannin
	0.798336	0.739024	0.757417		D'Agostino & Pearson test					Control vs. Temsirolimus	0.3595	0,1766 to 0,5423	Yes	***	<0,001	C	Temsirolimus
	1.20804	0.80743	0.596324		K2	3.786	0.4516	0.6282
	0.852999	0.686222	0.659873		P value	0.1506	0.7979	0.7305		Test details	Mean 1	Mean 2	Mean Diff,	SE of diff,	n1	n2	t	DF
	1.10843	0.882551	0.535462		Passed normality test (alpha=0.05)?	Yes	Yes	Yes		Control vs. Wortmannin	1	0.7776	0.2224	0.07594	8	8	2.929	21
	0.79751	0.61203	0.733858		P value summary	ns	ns	ns		Control vs. Temsirolimus	1	0.6405	0.3595	0.07594	8	8	4.734	21
	1.13127	0.80681	0.514486
	1.28275	0.899394	0.862195
Fig 3F
Relative viability (%)	Control	Wortmannin	Temsirolimus
	100.761	101.508	90.6391
	99.2386	98.4918	92.3176
	100.452	97.335	90.6391
	100.968	102.665	86.7657
	99.1279	93.5279	96.9928
	100.872	92.0051	87.5523
	97.7025	99.2386	89.075
	102.297	99.6193	87.4001
Fig 3G
Relative viability (%)	WT				ALT
	Complete	No Glucose			Complete	No Glucose
	102.633	89.5753			102.552	101.215
	99.8245	90.1369			97.4484	110.328
	96.7357	87.7501			100.882	92.9092
	100.807	86.2057			97.8153	105.788
	101.182	92.1111			101.188	91.2227
	99.0099	90.1948			100.115	93.3691
	99.3932	92.3667			94.5565	96.2314
	100.415	88.7895			96.536	98.6677
	100.597	88.0226			109.631	99.429
	99.5913	88.3999			99.2767	96.0792
	98.2081	90.9148			100.358	84.753
	101.603	89.6573			99.6421	81.8898
	101.508	93.1148			100.737	90.7544
	98.4918	95.4754			99.2626	90.8678
	93.7705	80.2623			100	100.446
	93.2459	79.082			98.2704	83.5863
	99.3138	95.5708			105.612	84.0099
	100.686	87.7105			98.8352	86.5514
	101.008	76.077			97.282	81.6096
	84.3263	76.4436			100	88.1242
	108.891	72.044			100	78.1377
	105.775	72.7773			99.8138	62.2719
	105.618	88.5393			100.261	73.1471
	106.517	82.6966			99.0689	68.6778
	102.697	88.764			100.857	72.4022
	85.1685	97.9775			100.762	102.988
	100.663	97.3475			99.2384	100.293
	99.3369	100.398			100.487	92.9247
	99.6821	102.734			99.6849	86.5082
	100.318	99.8093			99.6849	92.2372
	97.3461	104.009			100.143	94.7579
	100.395	104.235			100.452	104.842
	100.508	104.461			100.968	105.1
	101.75	104.687			101.614	104.584
	98.3871	93.1762			96.9658	106.004
	101.613	92.4318			99.1279	96.0756
					100.872	94.9128
Fig 3H
	WT
Divisions (n)	Complete				No Glucose
0	2.6	3.2	2.6	3	4.5	4.7	4.3	5
1	18	17.8	18.4	22	18.9	19.1	17.4	19.7
2	33.8	30.2	32.2	30.9	30.6	32	32.3	33.1
3+	45.6	48.8	46.7	44	46	44.1	46	42.2
	ALT
Divisions (n)	Complete				No Glucose
0	2.4	1.8	2.4	3.1	3.2	3.2	6.1	6.4
1	16.8	21.5	24.8	25.3	29.5	28.1	37.6	35.7
2	24.3	22.6	37.6	38.3	31.5	32.6	37.3	38.5
3+	56.5	54.1	35.2	33.3	35.8	35.1	19	19.4
Fig 3I
pAkt S473					pS6 T235/236					p4E-BP1 T37/46
WT		ALT			WT		ALT			WT		ALT
Complete	No Glucose	Complete	No Glucose		Complete	No Glucose	Complete	No Glucose		Complete	No Glucose	Complete	No Glucose
1.21203	1.19354	2.54321	2.66647		0.857492	1.19963	3.34443	3.78066		1.17101	1.0908	0.886279	0.886279
0.901834	0.811445	2.14057	2.41996		0.707805	1.03712	4.00305	3.60435		1.04669	1.06674	1.39158	1.21111
0.875128	0.213646	3.35671	3.47586		0.637238	0.54315	4.11853	3.4413		1.02664	1.07877	0.729877	0.798052
1.22025	0.998386	4.19486	4.08188		1.21033	0.526042	4.1506	4.38261		0.910341	0.922372	1.11487	1.18705
0.632722	0.511519	5.47263	3.86618		0.675729	0.547426	4.77501	4.91304		1.06674	0.874248	1.57204	1.32741
1.19149	0.690242	4.31812	3.85591		1.22529	1.22316	3.67374	3.84348		1.04268	0.986537	1.18705	1.02664
1.13602	1.00866	6.11152	4.67557		1.12265	1.03925	4.45639	4.89565		1.10685	0.846176	1.5159	1.31939
0.838151	0.50741	4.64886	3.89699		1.33863	1.04353	4.27677	5.43696		0.753939	1.13091	1.49986	1.48382
0.877183	0.82788				1.22957	0.932335				0.930392	0.757949
0.881291	0.94292				0.703528	0.938751				1.11487	0.890289
0.671753	0.560822				0.797617	1.21888				0.834145	0.878258
1.25312	0.803228				1.47976	0.887429				1.09482	1.2071
1.02509	0.591636				0.78051	1.29372				1.0507	1.2071
1.28393	0.940866				1.23385	1.34077				0.850186	0.934403
Fig 3J
ATP levels (relative concentrations)	Complete	No Glucose
	49800000	43200000			Complete	No Glucose
	2600000	43500000		Test for normal distribution
	14600000	15600000		D'Agostino & Pearson test
	46400000	47700000		K2	0.304	4.83
	47900000	69600000		P value	0.859	0.0894
	82500000	104000000		Passed normality test (alpha=0.05)?	Yes	Yes
	74200000	34900000		P value summary	ns	ns
	49800000	37900000
				Unpaired t test
				P value	0.79
				P value summary	ns
				Significantly different (P < 0.05)?	No
				One- or two-tailed P value?	Two-tailed
				t, df	t=0,2678, df=14

## Sheet: Raw metabolite data
	PDX WT1		PDX WT2		PDX WT3		PDX WT4		PDX WT5		PDX WT6		PDX WT7		PDX ALT1		PDX ALT2		PDX ALT3		PDX ALT4		PDX ALT5		PDX ALT6		PDX ALT7
Condition	Complete	No Glucose	Complete	No Glucose	Complete	No Glucose	Complete	No Glucose	Complete	No Glucose	Complete	No Glucose	Complete	No Glucose	Complete	No Glucose	Complete	No Glucose	Complete	No Glucose	Complete	No Glucose	Complete	No Glucose	Complete	No Glucose	Complete	No Glucose
3-hydroxybutyric acid	3560000	2460000	1240000	1180000	3270000	2260000	18800000	18200000	4010000	3480000	4130000	4380000	6730000	8110000	3.12E+06	2.06E+06	9.04E+05	1.04E+06	7.07E+05	5.36E+05	7.63E+06	8.07E+06	4.80E+06	1.77E+06	3.83E+06	3.54E+06	6.84E+06	6.01E+06
5-oxo-L-Proline	480000000	720000000	219000000	283000000	318000000	442000000	1240000000	1960000000	487000000	660000000	955000000	1240000000	1200000000	1690000000	3.39E+08	3.03E+08	8.63E+07	1.88E+08	1.56E+08	1.47E+08	9.18E+08	1.37E+09	5.66E+08	5.71E+08	4.95E+08	6.37E+08	6.71E+08	1.09E+09
acetyl-aspartate (N)	49400000	49500000	44200000	45000000	45600000	36100000	326000000	300000000	54800000	44600000	32100000	29200000	56800000	44800000	5.66E+07	6.03E+07	2.42E+07	2.14E+07	2.03E+07	1.44E+07	6.89E+07	5.28E+07	3.44E+07	3.22E+07	5.40E+08	5.65E+08	1.00E+08	7.23E+07
acetyl-carnitine	14000000	9090000	5660000	5950000	18400000	6090000	20500000	13900000	12600000	10400000	2590000	2810000	10700000	11200000	7.70E+06	7.31E+06	6.45E+06	2.90E+06	1.91E+06	8.89E+05	4.58E+06	4.05E+06	4.37E+06	3.33E+06	5.40E+06	4.50E+06	7.74E+06	4.96E+06
acetyl-glutamine	233000	186000	66000	80800	239000	116000	242000	181000	543000	360000	217000	174000	274000	230000	3.26E+05	3.20E+05	1.44E+05	2.79E+05	6.47E+04	3.07E+04	2.15E+05	1.91E+05	3.96E+05	2.94E+05	1.39E+05	9.76E+04	2.54E+05	1.30E+05
acetyl-lysine	34700	19000	1790	5040	168000	118000	167000	133000	30600	28500	36300	41300	73200	59800	1.87E+04	1.12E+04	3.88E+03	1.02E+04	1.43E+03	1.30E+03	5.48E+04	5.02E+04	5.54E+04	2.24E+04	8.76E+04	7.42E+04	6.32E+04	8.78E+04
Adenine	986000	1310000	394000	793000	1250000	1240000	4820000	5650000	2550000	2670000	1090000	853000	1400000	1290000	9.98E+05	1.20E+06	3.29E+05	9.93E+05	3.46E+05	2.32E+05	1.90E+06	2.61E+06	1.86E+06	1.94E+06	1.37E+06	2.15E+06	1.40E+06	1.26E+06
Adenosine	140000	68400	23700	16800	49700	77300	95000	178000	62300	50400	29700	23900	110000	35700	3.06E+04	1.48E+04	6.11E+04	4.58E+04	3.85E+04	6.30E+03	5.55E+04	2.70E+05	8.76E+04	5.11E+04	3.83E+04	4.15E+04	4.29E+04	1.21E+04
ADP	60800000	110000000	71200000	56000000	111000000	78100000	237000000	242000000	219000000	147000000	80000000	55700000	114000000	91800000	1.08E+08	9.05E+07	1.87E+07	8.66E+07	5.03E+07	2.51E+07	1.08E+08	9.00E+07	7.78E+07	8.86E+07	1.30E+08	1.24E+08	1.14E+08	7.55E+07
aKG	4570000	4240000	8470000	14300000	26500000	19800000	25500000	27500000	10700000	9890000	9830000	10300000	10500000	9990000	7.47E+06	5.71E+06	4.13E+06	3.81E+06	5.09E+06	5.78E+06	4.32E+07	4.74E+07	1.01E+07	5.98E+06	1.80E+07	1.46E+07	2.47E+07	1.45E+07
Aminoadipate	1000000	1570000	186000	180000	850000	345000	7820000	6200000	9390000	996000	480000	307000	793000	221000	1.17E+06	1.39E+06	8.43E+04	4.97E+05	9.41E+04	3.33E+04	4.98E+05	3.37E+05	4.46E+05	4.49E+05	4.59E+05	5.54E+05	6.87E+05	1.69E+05
AMP	345000000	269000000	209000000	99600000	96700000	107000000	367000000	284000000	250000000	138000000	125000000	73200000	201000000	119000000	2.10E+08	1.39E+08	1.34E+08	1.00E+08	1.10E+08	4.25E+07	2.22E+08	1.88E+08	1.36E+08	1.32E+08	1.65E+08	1.36E+08	1.19E+08	1.22E+08
Arachidonic acid	9780000	7710000	2570000	2620000	5370000	5300000	35400000	26200000	5950000	6040000	4160000	4530000	4440000	5550000	2.41E+06	2.91E+06	2.96E+06	9.06E+04	1.19E+06	7.21E+05	4.80E+06	5.96E+06	5.30E+06	7.89E+06	4.30E+06	6.93E+06	1.24E+06	1.87E+06
Arginine	17700000	21100000	13500000	17000000	13900000	20200000	54700000	72700000	25500000	28600000	45200000	33800000	55700000	46600000	2.16E+07	1.89E+07	9.43E+06	1.44E+07	9.00E+06	8.00E+06	4.00E+07	4.87E+07	2.27E+07	1.72E+07	4.14E+07	4.35E+07	3.80E+07	4.45E+07
Argininosuccinate	55000	61100	1760	3110	7370	5210	15300	8410	47600	69100	24800	28800	6880	980	1.69E+04	1.89E+04	2.88E+04	2.19E+04	8.85E+02	6.14E+02	1.31E+04	1.04E+04	1.32E+04	1.59E+04	4.77E+03	2.43E+04	4.61E+04	3.00E+04
Asparagine	4720000	6830000	2980000	3860000	5180000	4540000	20600000	22400000	8170000	8170000	6920000	5330000	8100000	6660000	6.57E+06	6.58E+06	2.94E+05	6.85E+06	3.52E+06	2.88E+06	5.34E+06	5.49E+06	5.93E+06	5.32E+06	7.11E+06	2.05E+07	1.46E+07	1.52E+07
Aspartate	828000000	1610000000	730000000	831000000	541000000	767000000	1270000000	1580000000	1480000000	1980000000	948000000	1000000000	1370000000	1060000000	9.19E+08	1.17E+09	3.38E+08	1.48E+09	3.13E+08	3.42E+08	9.86E+08	1.22E+09	1.29E+09	1.24E+09	8.79E+08	1.58E+09	5.92E+08	9.81E+08
ATP	7150000	25500000	36900000	38300000	78400000	48800000	106000000	177000000	120000000	93200000	35700000	36600000	55500000	55200000	4.98E+07	4.32E+07	2.60E+06	4.35E+07	1.46E+07	1.56E+07	4.64E+07	4.77E+07	4.79E+07	6.96E+07	8.25E+07	1.04E+08	7.42E+07	3.49E+07
beta-Alanine	329000	248000	106000	121000	407000	118000	553000	535000	437000	238000	286000	288000	339000	269000	2.63E+05	2.14E+05	1.80E+05	1.62E+05	6.66E+04	5.78E+04	3.95E+05	2.89E+05	5.99E+05	2.17E+05	2.15E+05	4.54E+05	7.63E+05	4.91E+05
betaine	40400000	40700000	11800000	44400	42400000	21400000	181000000	154000000	88100000	76900000	27500000	31300000	48400000	67800	4.00E+07	4.09E+07	2.36E+07	2.98E+07	5.20E+06	3.69E+06	4.23E+07	4.94E+07	9.71E+07	5.26E+07	4.75E+07	1.02E+08	8.66E+07	8.23E+07
Butyric acid	892000	1030000	886000	924000	831000	1050000	786000	1410000	782000	856000	757000	962000	641000	982000	7.87E+05	9.41E+05	1.65E+06	7.97E+05	8.04E+05	5.22E+05	9.82E+05	9.39E+05	9.32E+05	8.49E+05	6.82E+05	6.31E+05	7.90E+05	8.30E+05
Butyryl-carnitine	355000	558000	157000	233000	519000	212000	121000	167000	533000	561000	42500	31400	540000	497000	1.89E+05	1.95E+05	6.30E+04	1.62E+05	6.62E+03	2.38E+03	6.50E+04	9.40E+04	2.37E+05	1.54E+05	1.23E+05	2.59E+05	2.65E+05	2.30E+05
carnitine	28000000	24900000	16600000	18200000	56000000	24500000	53200000	45700000	59500000	56700000	16400000	20900000	26100000	21500000	4.41E+07	4.29E+07	1.11E+07	2.32E+07	5.64E+06	4.15E+06	4.22E+07	3.59E+07	2.25E+07	1.77E+07	6.53E+06	8.08E+06	2.30E+07	2.14E+07
Carnosine	60200	41800	5980	5060	1060	1060	166000	163000	34900	40400	19900	13100	58200	62300	5.08E+04	4.62E+04	1.13E+04	9.29E+02	0.00E+00	0.00E+00	3.86E+04	4.07E+04	8.20E+04	3.77E+04	2.57E+04	1.73E+04	3.00E+04	3.37E+04
CDP	2950000	6130000	3660000	2970000	4640000	3280000	20200000	14800000	12100000	6230000	5320000	3620000	8380000	7850000	9.59E+06	8.25E+06	5.04E+05	5.47E+06	1.18E+06	5.09E+05	5.75E+06	5.96E+06	7.30E+06	9.82E+06	1.58E+07	1.15E+07	7.93E+06	5.92E+06
CDP-ethanolamine	6750	4100	0	555	9040	1290	63900	62800	13100	21000	2350	3100	6790	8880	2.38E+03	6.08E+03	0.00E+00	2.30E+03	0.00E+00	0.00E+00	6.75E+03	7.42E+03	8.08E+03	6.88E+03	1.85E+04	2.78E+04	5.50E+02	2.15E+03
cis-aconitate	14900000	11800000	6810000	4030000	19200000	5540000	62900000	40100000	26200000	7180000	8240000	7590000	12300000	10700000	2.10E+07	1.29E+07	3.44E+06	3.32E+06	3.68E+06	1.58E+06	1.96E+07	1.49E+07	1.87E+07	1.14E+07	2.75E+07	1.12E+07	2.08E+07	9.44E+06
Citrate	474000000	447000000	286000000	211000000	635000000	303000000	1280000000	1070000000	803000000	429000000	370000000	325000000	520000000	446000000	6.68E+08	5.10E+08	1.16E+08	2.00E+08	1.81E+08	1.04E+08	6.26E+08	6.49E+08	7.07E+08	5.42E+08	7.01E+08	4.50E+08	7.46E+08	4.53E+08
Citrulline	2350000	1800000	442000	502000	1890000	1050000	2630000	3290000	2250000	2160000	1400000	1450000	1900000	2090000	1.11E+06	1.09E+06	1.02E+06	7.95E+05	4.27E+05	2.80E+05	1.40E+06	1.60E+06	2.04E+06	1.08E+06	1.66E+06	1.83E+06	1.48E+06	1.62E+06
CMP	22300000	18800000	6770000	2460000	3640000	2590000	25100000	9800000	13400000	6030000	3820000	2300000	7260000	4910000	1.12E+07	8.39E+06	4.15E+06	5.56E+06	1.86E+06	1.89E+05	5.82E+06	3.08E+06	4.05E+06	6.06E+06	9.37E+06	6.41E+06	5.07E+06	4.98E+06
Coanzyme A	961000	1650000	94700	318000	606000	981000	2350000	2570000	2310000	2970000	241000	445000	416000	233000	1.14E+06	9.60E+05	0.00E+00	3.22E+05	6.80E+04	0.00E+00	5.81E+05	7.05E+05	1.46E+06	1.02E+06	3.52E+04	6.33E+05	3.71E+05	3.00E+05
Creatine	9810000	10300000	3720000	3760000	12500000	8090000	70800000	62400000	23300000	22000000	4680000	5230000	11600000	10300000	4.69E+06	4.48E+06	3.30E+06	7.47E+06	8.01E+05	3.84E+05	1.66E+07	6.23E+04	1.02E+07	6.46E+06	2.80E+07	3.23E+07	8.89E+06	8.05E+06
Creatinine	39800000	30000000	9650000	11000000	39500000	19800000	113000000	121000000	41800000	40500000	38800000	43500000	51700000	62500000	1.83E+07	1.86E+07	1.28E+07	1.21E+07	6.10E+06	4.85E+06	4.34E+07	5.35E+07	5.05E+07	1.99E+07	4.26E+07	4.35E+07	4.47E+07	5.15E+07
CTP	115000	784000	1120000	1100000	2760000	1710000	8730000	8840000	5740000	2790000	1640000	1840000	3670000	3960000	4.21E+06	3.62E+06	1.66E+04	2.60E+06	2.41E+04	1.31E+05	1.49E+06	2.00E+06	3.04E+06	5.18E+06	9.52E+06	8.37E+06	4.54E+06	1.74E+06
Cystathionine	10600	11700	532	0	7120	0	1400	2020	5440	7270	22600	13700	563	612	2.77E+03	4.13E+03	3.41E+03	0.00E+00	0.00E+00	0.00E+00	7.86E+02	6.46E+02	5.09E+03	6.65E+02	7.33E+03	5.66E+04	9.23E+03	1.83E+03
Cytidine	189000	123000	12400	1830	10300	17900	276000	206000	51900	35400	13900	41600	15400	33600	3.72E+04	4.86E+04	3.32E+04	2.79E+04	2.90E+03	8.46E+02	2.89E+04	2.97E+04	6.21E+04	1.14E+05	3.42E+04	4.68E+04	2.73E+03	1.39E+04
dihydroxyacetone phosphate (DHAP)	89500000	29300000	60900000	5870000	34400000	1060000	215000000	28000000	84400000	8280000	37700000	9120000	64800000	12400000	8.44E+07	1.22E+07	2.65E+07	5.80E+06	3.37E+07	3.39E+06	6.11E+07	1.57E+07	5.01E+07	9.60E+06	7.52E+07	1.13E+07	6.11E+07	5.72E+06
Docosahexaenoic acid	4390000	5920000	1690000	1590000	4410000	2860000	16000000	11500000	6880000	4540000	2170000	2160000	4670000	4030000	2.24E+06	2.15E+06	1.04E+06	1.82E+06	1.07E+06	5.28E+05	5.57E+06	6.50E+06	4.08E+06	2.87E+06	3.85E+06	3.52E+06	3.14E+06	3.64E+06
Dodecanoic acid/Lauric acid	976000	1280000	1250000	507000	2200000	1340000	1930000	2280000	680000	1350000	1970000	2300000	1220000	1760000	1.28E+06	2.13E+06	1.85E+06	1.79E+06	2.28E+06	1.69E+06	1.14E+06	5.29E+06	2.21E+06	1.46E+06	1.57E+06	1.56E+06	2.41E+06	2.73E+06
Eicosapentaenoic acid	166000	235000	71200	66000	366000	103000	1390000	1500000	350000	254000	70900	144000	190000	125000	8.25E+04	1.37E+05	2.72E+04	0.00E+00	0.00E+00	0.00E+00	8.55E+04	9.88E+04	4.85E+05	1.35E+05	7.67E+04	2.08E+05	5.59E+04	8.54E+04
Fructose	7020000	2970000	1870000	2540000	5720000	5510000	31700000	33800000	6190000	7650000	21500000	25400000	28800000	28800000	3.71E+06	2.45E+06	3.51E+06	1.09E+06	1.71E+06	1.64E+06	1.66E+07	2.12E+07	8.81E+06	2.88E+06	1.54E+07	1.40E+07	1.91E+07	2.31E+07
fructose 1,6-diphosphate	5100000	275000	2330000	826000	3440000	50700	129000000	1660000	7450000	19100	4480000	0	8430000	2130000	7.81E+06	8.35E+04	2.00E+04	0.00E+00	1.53E+06	3.59E+04	7.49E+06	8.62E+05	5.04E+06	2.04E+06	1.34E+07	2.79E+05	8.47E+06	2.23E+05
Fumarate	42200000	59800000	22500000	22000000	39600000	25000000	90700000	84700000	76500000	54600000	26500000	24600000	44500000	31800000	3.55E+07	3.64E+07	9.85E+06	3.66E+07	1.15E+07	7.73E+06	3.77E+07	4.03E+07	6.66E+07	4.77E+07	3.25E+07	3.97E+07	4.69E+07	3.02E+07
G6P	6430000	2570000	14100000	2010000	9360000	1420000	50200000	11900000	8740000	3000000	9230000	2360000	13400000	4530000	7.53E+06	2.31E+06	4.09E+06	2.63E+06	6.83E+06	1.10E+06	1.28E+07	5.27E+06	9.34E+06	3.15E+06	1.69E+07	1.44E+06	1.39E+07	1.83E+06
GDP	2300000	4690000	3710000	3350000	4200000	3260000	24700000	17000000	10800000	5330000	4450000	2230000	5900000	4810000	6.64E+06	5.21E+06	1.89E+05	4.49E+06	1.60E+06	9.63E+05	5.80E+06	5.46E+06	4.59E+06	5.41E+06	8.99E+06	9.77E+06	7.12E+06	5.99E+06
GLN	218000000	212000000	145000000	157000000	206000000	193000000	140000000	193000000	253000000	250000000	288000000	245000000	336000000	319000000	2.69E+08	8.70E+07	1.32E+08	6.40E+07	1.50E+08	3.09E+07	2.94E+08	8.60E+07	2.82E+08	7.60E+07	1.93E+08	8.40E+07	2.14E+08	7.50E+07
GLU	245000000	265000000	143000000	164000000	272000000	210000000	349000000	351000000	420000000	337000000	172000000	135000000	252000000	181000000	2.48E+08	9.60E+07	1.06E+08	7.70E+07	1.15E+08	5.08E+07	2.33E+08	1.09E+08	2.93E+08	1.06E+08	1.50E+08	1.07E+08	2.20E+08	1.08E+08
Glucose	4700000	0	5490000	0	3930000	16300	91500000	108000	4870000	267000	129000000	1700000	139000000	2180000	7.88E+06	4.67E+04	9.26E+06	0.00E+00	1.18E+07	1.22E+04	7.86E+07	3.17E+04	1.76E+07	1.84E+04	6.53E+07	0.00E+00	6.24E+07	1.05E+04
Glyceraldehyde 3-phosphate	1390000	438000	251000	0	1560000	0	1920000	384000	2000000	0	758000	33500	893000	0	6.14E+05	0.00E+00	9.89E+04	0.00E+00	0.00E+00	0.00E+00	1.09E+05	0.00E+00	1.11E+06	5.88E+04	2.22E+06	0.00E+00	2.67E+06	5.50E+04
Glycerol 3-phosphate	93600000	67100000	57900000	39400000	84100000	13700000	76600000	67600000	41900000	34100000	31700000	31600000	82900000	66100000	2.15E+07	1.26E+07	1.84E+07	1.80E+07	1.32E+07	3.89E+06	5.37E+07	4.59E+07	3.23E+07	1.89E+07	3.35E+07	2.49E+07	5.38E+07	3.67E+07
Glycine	7410000	9760000	4050000	4790000	15900000	13900000	18400000	20400000	16700000	20700000	6980000	7290000	7940000	8150000	7.20E+06	8.15E+06	8.03E+06	9.72E+06	5.70E+06	4.43E+06	8.55E+06	9.59E+06	1.37E+07	8.12E+06	1.09E+07	2.34E+07	1.54E+07	1.47E+07
GMP	23200000	20100000	9420000	3700000	5050000	4100000	43700000	17000000	17400000	7410000	4060000	1940000	7990000	4850000	1.00E+07	7.07E+06	3.99E+06	5.66E+06	4.69E+06	1.31E+06	7.47E+06	5.96E+06	3.91E+06	5.65E+06	8.73E+06	7.04E+06	7.07E+06	6.11E+06
GSH	3790000	4770000	2010000	2490000	4650000	3300000	5050000	5420000	7260000	6760000	4240000	2970000	4850000	3240000	3.31E+06	3.21E+06	1.84E+06	4.00E+06	1.55E+06	1.22E+06	2.09E+06	2.29E+06	5.67E+06	4.20E+06	2.28E+06	4.75E+06	1.24E+06	1.24E+06
GTP	43200	314000	1260000	860000	1760000	1100000	7630000	7380000	4280000	1720000	722000	439000	1820000	1620000	2.36E+06	2.07E+06	0.00E+00	1.51E+06	1.13E+05	5.75E+04	9.62E+05	1.31E+06	8.58E+05	2.00E+06	3.71E+06	4.40E+06	2.40E+06	8.09E+05
guanine	158000	216000	50900	120000	195000	198000	504000	353000	259000	288000	35600	86800	150000	149000	1.08E+05	9.52E+04	2.21E+03	5.29E+04	9.37E+03	1.90E+03	3.69E+05	6.25E+05	8.59E+04	2.14E+05	5.69E+04	5.97E+03	6.81E+03	8.75E+03
Hexanoic acid	4020000	3210000	4220000	5520000	3050000	2780000	3530000	3810000	4600000	3710000	3660000	2950000	3850000	3380000	3.36E+06	3.05E+06	2.85E+06	3.09E+06	4.54E+06	3.92E+06	3.22E+06	2.97E+06	4.07E+06	4.68E+06	3.59E+06	2.36E+06	3.76E+06	3.30E+06
Histidine	16000000	15100000	5700000	6600000	9250000	7290000	51300000	45600000	16300000	15700000	20000000	17700000	28900000	25000000	1.36E+07	1.32E+07	3.83E+06	7.51E+06	3.37E+06	3.28E+06	2.37E+07	2.45E+07	2.34E+07	1.28E+07	1.49E+07	1.86E+07	1.77E+07	2.12E+07
Hydroxy-L-proline	20300000	27200000	12400000	17300000	33500000	29200000	60200000	92200000	43700000	47000000	39400000	31000000	36500000	34300000	4.50E+07	4.48E+07	2.31E+07	3.51E+07	1.70E+07	1.15E+07	3.10E+07	3.83E+07	4.31E+07	2.78E+07	6.06E+07	1.14E+08	6.85E+07	7.28E+07
hypoxanthine	28000000	12600000	4930000	1910000	4340000	7510000	82400000	49600000	4280000	7780000	757000	2280000	3190000	7420000	2.07E+06	3.30E+06	9.08E+06	6.90E+06	3.54E+06	2.11E+06	1.19E+07	1.33E+07	1.27E+06	1.67E+06	3.69E+06	5.75E+05	3.06E+05	2.14E+05
IMP	78100000	83800000	1660000	931000	5910000	1880000	654000000	324000000	20900000	10100000	6810000	2980000	18700000	10700000	1.13E+07	3.59E+07	4.47E+06	2.26E+07	2.86E+06	3.84E+05	1.94E+07	7.57E+06	7.68E+06	5.73E+06	4.29E+07	3.27E+07	1.30E+07	8.62E+06
Inosine	176000	67900	67200	8460	29700	45300	689000	292000	61400	57000	3740	10400	43800	46900	5.35E+03	5.40E+03	9.93E+04	5.84E+04	7.93E+03	2.27E+03	7.05E+04	1.38E+05	2.13E+04	1.61E+04	1.20E+04	0.00E+00	8.55E+02	2.55E+03
IsoLeucine	19800000	24300000	6560000	8830000	13100000	11800000	55300000	58200000	21300000	27300000	34800000	32400000	40900000	43300000	2.03E+07	1.96E+07	5.58E+06	9.40E+06	5.97E+06	4.13E+06	3.02E+07	3.28E+07	2.85E+07	1.97E+07	2.21E+07	2.87E+07	3.49E+07	3.63E+07
Lactate	387000000	222000000	116000000	84800000	650000000	176000000	1420000000	985000000	718000000	213000000	578000000	155000000	822000000	118000000	5.16E+08	1.83E+08	1.24E+08	1.53E+08	1.41E+08	9.08E+07	7.31E+08	4.96E+08	8.55E+08	1.77E+08	8.43E+08	2.16E+08	1.42E+09	5.02E+07
L-Alanine	14100000	11500000	4440000	5240000	33000000	18200000	29200000	35700000	31800000	29600000	8980000	9570000	11400000	13100000	1.05E+07	1.05E+07	1.23E+07	7.66E+06	4.20E+06	3.25E+06	2.34E+07	2.72E+07	2.17E+07	8.29E+06	2.39E+07	4.75E+07	2.14E+07	2.23E+07
Leucine	18900000	19800000	5680000	7790000	10800000	8770000	49200000	47400000	14800000	18700000	26900000	22800000	34400000	27000000	1.51E+07	1.17E+07	5.18E+06	7.95E+06	4.06E+06	3.74E+06	2.26E+07	2.87E+07	2.18E+07	1.80E+07	1.89E+07	2.21E+07	2.17E+07	3.35E+07
Linoleic acid	3630000	2690000	1960000	1010000	7410000	5250000	6440000	5730000	3530000	3850000	3200000	2780000	3730000	3420000	1.11E+06	9.77E+05	2.22E+06	2.64E+06	9.26E+05	1.16E+06	8.80E+06	1.29E+07	4.71E+06	3.72E+06	3.41E+06	1.92E+06	1.67E+06	1.43E+06
L-Kynurenine	55600	60100	9220	17800	51800	24000	143000	177000	81900	90900	57800	81600	99800	105000	4.38E+04	4.40E+04	8.31E+03	3.00E+04	3.39E+03	3.16E+03	8.04E+04	1.11E+05	8.96E+04	4.87E+04	5.48E+04	8.58E+04	8.20E+04	1.01E+05
L-Sarcosine	14100000	11500000	4440000	5240000	33000000	18200000	29200000	35700000	31800000	29600000	8980000	9570000	11400000	13100000	1.05E+07	1.05E+07	1.23E+07	7.66E+06	4.20E+06	3.25E+06	2.34E+07	2.72E+07	2.17E+07	8.29E+06	2.39E+07	4.75E+07	2.14E+07	2.24E+07
Lysine	1960000	2100000	1430000	1630000	2000000	2170000	7300000	8910000	2440000	2770000	4880000	3990000	6100000	5380000	2.27E+06	2.05E+06	9.93E+05	1.33E+06	8.58E+05	8.07E+05	4.53E+06	5.33E+06	3.00E+06	1.73E+06	4.67E+06	4.86E+06	4.04E+06	4.88E+06
Malate	476000000	584000000	247000000	226000000	502000000	289000000	1250000000	1060000000	816000000	529000000	261000000	240000000	456000000	348000000	4.11E+08	3.76E+08	1.10E+08	3.97E+08	1.31E+08	8.13E+07	4.75E+08	4.90E+08	7.75E+08	5.52E+08	3.89E+08	4.31E+08	6.09E+08	3.53E+08
Methionine	10600000	12300000	2820000	3530000	4130000	3540000	34500000	34500000	7700000	10800000	11000000	12400000	15900000	15400000	8.50E+06	8.88E+06	2.81E+06	4.58E+06	2.01E+06	1.55E+06	1.07E+07	1.30E+07	1.01E+07	7.95E+06	8.19E+06	1.26E+07	1.23E+07	1.64E+07
methyl-lysine (N)	1470000	826000	458000	483000	1410000	517000	1840000	1890000	1520000	1040000	669000	606000	999000	865000	1.04E+06	1.03E+06	5.81E+05	5.33E+05	1.55E+05	9.84E+04	1.07E+06	9.83E+05	2.57E+06	7.69E+05	8.13E+05	8.42E+05	6.80E+05	5.52E+05
Myristic acid	5900000	4600000	4070000	3980000	4260000	6300000	4650000	6410000	3340000	2480000	4310000	7000000	4360000	3390000	5.39E+06	4.35E+06	6.18E+06	6.53E+06	4.72E+06	4.12E+06	8.13E+06	1.01E+07	7.53E+06	4.01E+06	6.89E+06	4.82E+06	3.80E+06	3.73E+06
nicotinamide	121000000	137000000	60800000	67900000	134000000	80800000	254000000	246000000	164000000	148000000	64800000	56600000	99700000	81700000	1.01E+08	1.03E+08	4.01E+07	8.09E+07	4.34E+07	2.81E+07	1.08E+08	1.21E+08	1.21E+08	9.19E+07	9.59E+07	1.13E+08	9.49E+07	7.92E+07
nicotinamide N-oxide	997000	1800000	1000000	717000	1130000	1430000	708000	2520000	579000	817000	553000	444000	479000	1020000	3.94E+06	1.45E+06	8.73E+05	2.56E+06	5.54E+05	1.53E+06	4.66E+06	5.88E+06	8.93E+06	1.21E+06	1.65E+06	7.16E+05	8.69E+05	4.31E+05
Octanoic acid	3320000	3640000	4300000	6420000	6210000	2770000	4500000	6660000	4980000	4170000	6260000	3470000	5350000	4400000	3.74E+06	3.96E+06	2.93E+06	4.22E+06	4.35E+06	5.43E+06	8.07E+06	4.09E+07	3.99E+06	2.77E+06	3.69E+06	3.82E+06	4.54E+06	8.13E+06
Oleic acid	21100000	17800000	11300000	9660000	17100000	20700000	48000000	39500000	16000000	13500000	12900000	13500000	21200000	20100000	1.07E+07	9.47E+06	1.13E+07	1.42E+07	6.11E+06	6.25E+06	2.40E+07	3.15E+07	2.66E+07	2.12E+07	2.30E+07	1.79E+07	1.12E+07	1.09E+07
O-Phosphoethanolamine	249000000	204000000	192000000	195000000	691000000	470000000	915000000	911000000	633000000	655000000	214000000	240000000	273000000	295000000	3.11E+08	2.87E+08	1.29E+08	1.55E+08	1.23E+08	8.95E+07	5.26E+08	5.80E+08	2.65E+08	1.94E+08	3.86E+08	4.07E+08	1.03E+08	1.37E+08
Ornithine	3370000	3200000	2410000	3050000	6480000	4930000	9210000	11500000	5250000	5890000	6000000	6260000	7500000	8660000	5.29E+06	4.33E+06	2.80E+06	3.79E+06	1.75E+06	2.12E+06	7.98E+06	9.57E+06	1.01E+07	3.11E+06	7.96E+06	8.78E+06	8.30E+06	1.01E+07
Orotic acid	919000	1000000	436000	311000	1980000	303000	8210000	4800000	19100000	11600000	46400	26200	256000	0	7.91E+06	2.78E+06	0.00E+00	1.80E+06	4.72E+05	2.82E+04	1.30E+06	8.31E+05	1.21E+06	2.71E+05	3.21E+05	2.56E+04	1.70E+07	3.94E+04
oxypurinol	19400000	10200000	3170000	2660000	14200000	12100000	57500000	45800000	12600000	17400000	16600000	25000000	26800000	28300000	4.27E+06	3.05E+06	4.17E+06	3.04E+06	2.23E+06	2.89E+06	2.69E+07	3.43E+07	2.88E+07	1.22E+07	1.76E+07	1.43E+07	1.82E+07	2.23E+07
Palmitic acid	105000000	118000000	223000000	220000000	360000000	439000000	64000000	197000000	17300000	39100000	192000000	260000000	49300000	104000000	9.53E+07	6.22E+07	1.24E+08	1.34E+08	1.80E+08	1.77E+08	1.09E+08	3.05E+08	9.06E+07	6.64E+07	2.98E+08	1.23E+08	6.79E+07	1.37E+08
Palmitoleic acid	6180000	3650000	5180000	1020000	2570000	1990000	6100000	6790000	3360000	2760000	2020000	4410000	3390000	3260000	3.69E+06	2.90E+06	4.12E+06	3.74E+06	1.69E+06	1.57E+06	7.37E+06	9.95E+06	8.17E+06	5.27E+06	3.04E+06	2.69E+06	3.00E+06	1.90E+06
Pantothenate	1310000	952000	395000	441000	2840000	1530000	5070000	4900000	2170000	1810000	1150000	789000	1760000	1700000	9.55E+05	1.10E+06	3.48E+05	8.02E+05	4.56E+05	1.89E+05	1.88E+06	2.12E+06	2.92E+06	1.50E+06	4.87E+05	4.92E+05	1.74E+06	1.48E+06
PEP	780000	674000	1850000	934000	2960000	652000	4590000	3630000	1560000	1640000	672000	242000	1040000	566000	1.17E+06	9.43E+05	7.44E+05	9.17E+05	1.38E+06	6.99E+05	4.40E+05	1.33E+06	1.76E+06	1.29E+06	8.25E+04	4.63E+05	2.50E+06	4.42E+05
Phenylalanine	6200000	6540000	1590000	2110000	3230000	2830000	17600000	18000000	4840000	6010000	7660000	6920000	9800000	10100000	4.92E+06	4.57E+06	1.76E+06	2.55E+06	1.30E+06	1.14E+06	7.03E+06	8.62E+06	7.87E+06	4.82E+06	5.30E+06	6.55E+06	7.76E+06	9.25E+06
phosphocreatine	24600	29900	28900	0	703000	0	3310000	2640000	1380000	493000	229000	74900	573000	480000	7.78E+05	5.42E+05	2.40E+05	0.00E+00	0.00E+00	0.00E+00	6.97E+05	2.28E+04	2.66E+05	2.48E+05	2.39E+06	1.77E+06	3.04E+04	0.00E+00
Proline	234000000	286000000	91000000	103000000	392000000	263000000	421000000	395000000	351000000	323000000	227000000	228000000	305000000	258000000	2.07E+08	1.93E+08	9.51E+07	2.55E+08	1.16E+08	7.55E+07	2.74E+08	2.00E+08	2.63E+08	2.06E+08	1.95E+08	3.78E+08	3.27E+08	3.06E+08
Propionyl-carnitine	2120000	2160000	941000	1190000	1390000	772000	4070000	3560000	1410000	1780000	2810000	2690000	652000	664000	2.61E+06	2.83E+06	1.44E+06	1.90E+06	4.78E+05	3.96E+05	1.61E+06	2.11E+06	6.81E+06	4.47E+06	2.53E+06	2.72E+06	3.53E+06	3.84E+06
Pyruvate	11200000	8400000	7200000	5430000	23600000	6320000	55300000	34800000	32000000	13100000	28000000	9500000	29200000	8700000	2.42E+07	8.44E+06	5.55E+06	4.72E+06	3.68E+06	3.14E+06	2.83E+07	2.31E+07	2.53E+07	8.19E+06	3.17E+07	1.77E+07	2.39E+07	1.07E+07
Quinolinic acid	40700	27700	20800	0	457000	161000	8390000	7970000	72600	17400	702000	733000	833000	1200000	4.83E+04	0.00E+00	1.74E+05	2.34E+05	2.39E+05	2.50E+04	2.74E+05	3.78E+05	3.29E+05	3.08E+04	2.53E+05	2.09E+05	5.31E+05	4.85E+05
Ribose phosphate	19700000	10600000	7680000	2810000	12100000	3930000	79000000	33100000	23500000	9000000	8430000	3740000	16400000	9050000	1.35E+07	5.85E+06	6.03E+06	4.88E+06	6.34E+06	1.82E+06	9.42E+06	4.86E+06	8.72E+06	6.80E+06	1.02E+07	4.79E+06	1.33E+07	3.45E+06
Sedoheptulose-7-phosphate (D)	1040000	34200	80900	0	2490000	560000	8780000	2810000	1520000	330000	558000	94300	548000	241000	3.63E+05	0.00E+00	3.69E+04	1.67E+05	9.95E+04	0.00E+00	6.13E+05	3.08E+04	2.48E+05	1.67E+05	4.80E+05	3.47E+04	1.71E+06	1.69E+05
Serine	6290000	6220000	3580000	4390000	4500000	3790000	12700000	15400000	5880000	6170000	7950000	6400000	8280000	8280000	7.42E+06	6.19E+06	5.92E+06	4.46E+06	3.96E+06	3.42E+06	9.24E+06	1.05E+07	9.76E+06	5.66E+06	5.85E+06	3.73E+06	1.25E+07	1.12E+07
Stearic acid	60300000	70300000	135000000	146000000	205000000	293000000	47300000	130000000	10900000	29100000	121000000	152000000	29100000	68400000	5.85E+07	4.72E+07	7.76E+07	7.48E+07	1.04E+08	1.08E+08	6.47E+07	1.66E+08	5.31E+07	4.73E+07	2.34E+08	1.10E+08	4.11E+07	8.76E+07
Succinic acid	13300000	14700000	8960000	9330000	15600000	11300000	80900000	88600000	24300000	19900000	21500000	23100000	29900000	31400000	1.15E+07	9.41E+06	4.03E+06	1.27E+07	4.63E+06	3.73E+06	3.00E+07	2.96E+07	3.53E+07	1.73E+07	2.69E+07	2.72E+07	2.17E+07	2.87E+07
Taurine	2320000000	2810000000	1490000000	1290000000	3350000000	2110000000	4920000000	4460000000	5220000000	4200000000	1800000000	1800000000	2000000000	1410000000	2.12E+09	1.97E+09	6.59E+08	1.64E+09	4.97E+08	3.10E+08	2.55E+09	2.40E+09	2.52E+09	1.98E+09	2.49E+09	1.83E+09	2.89E+09	2.17E+09
Threonine	12100000	12600000	5950000	7700000	13200000	10100000	39700000	47200000	15400000	15700000	17600000	13200000	22100000	18700000	1.56E+07	1.60E+07	7.65E+06	1.13E+07	5.62E+06	4.65E+06	1.76E+07	1.76E+07	1.78E+07	1.12E+07	2.27E+07	4.20E+07	2.58E+07	2.57E+07
Tryptophan	1020000	1170000	312000	312000	398000	227000	3270000	3100000	1060000	1330000	862000	1100000	1450000	1300000	9.44E+05	8.90E+05	3.52E+05	5.38E+05	2.04E+05	1.86E+05	7.89E+05	9.36E+05	8.22E+05	4.61E+05	5.18E+05	9.59E+05	1.04E+06	1.03E+06
Tyrosine	5720000	5890000	2020000	2690000	3300000	2660000	18400000	15400000	5540000	6390000	6810000	7020000	9340000	8330000	5.15E+06	4.85E+06	1.86E+06	2.62E+06	1.31E+06	1.15E+06	7.19E+06	7.54E+06	7.25E+06	4.98E+06	5.12E+06	7.47E+06	5.87E+06	7.50E+06
UDP	29600000	56900000	31300000	23700000	27800000	16200000	208000000	140000000	121000000	60400000	27900000	19300000	78600000	70600000	6.69E+07	5.96E+07	8.41E+06	5.08E+07	1.00E+07	5.03E+06	4.65E+07	4.30E+07	4.91E+07	6.34E+07	7.69E+07	5.67E+07	4.88E+07	3.44E+07
UDP-GlcNAc	66200000	47000000	25500000	16800000	41200000	15700000	93200000	72400000	124000000	49200000	36600000	22500000	80700000	42100000	4.34E+07	3.36E+07	2.58E+07	2.46E+07	1.47E+07	8.27E+06	5.39E+07	3.72E+07	8.54E+07	4.55E+07	6.03E+07	1.43E+07	4.07E+07	2.05E+07
UMP	126000000	111000000	44500000	25400000	21600000	16700000	155000000	79300000	89400000	39300000	27600000	16800000	73900000	55200000	6.43E+07	5.49E+07	3.62E+07	3.52E+07	1.42E+07	5.59E+06	4.94E+07	5.07E+07	5.31E+07	5.32E+07	5.13E+07	3.59E+07	4.43E+07	4.89E+07
urate	11500000	8820000	3830000	4280000	13400000	8600000	28200000	31400000	17400000	13400000	16200000	19600000	20100000	23200000	7.66E+06	8.19E+06	9.31E+05	5.06E+06	1.49E+06	2.39E+06	1.43E+07	2.27E+07	2.72E+07	9.13E+06	1.11E+07	1.35E+07	1.04E+07	1.78E+07
Uridine 5?-diphospho-N-acetylgalactosamine	66600000	47100000	25400000	16700000	41200000	15800000	93500000	73100000	124000000	49100000	36500000	22400000	80800000	42100000	4.34E+07	3.36E+07	2.59E+07	2.47E+07	1.47E+07	8.24E+06	5.38E+07	3.72E+07	8.57E+07	4.55E+07	6.02E+07	1.43E+07	4.09E+07	2.02E+07
uridine diphosphate galactose/glucose	186000000	159000000	89000000	53300000	55100000	26300000	418000000	302000000	246000000	116000000	83000000	56300000	213000000	142000000	1.19E+08	9.57E+07	4.26E+07	6.95E+07	1.55E+07	6.77E+06	1.26E+08	9.85E+07	1.74E+08	1.14E+08	2.32E+08	7.88E+07	8.27E+07	3.60E+07
UTP	1760000	7370000	7110000	8530000	10300000	6150000	39300000	45800000	33300000	18700000	8640000	8390000	24300000	26700000	1.79E+07	1.73E+07	2.96E+05	1.41E+07	1.40E+06	1.18E+06	9.93E+06	1.13E+07	1.75E+07	2.79E+07	2.55E+07	2.87E+07	2.23E+07	1.07E+07
Valine	0	0	5720000	6550000	9090000	4760000	33600000	30900000	13300000	15200000	19000000	18800000	24500000	22600000	0.00E+00	1.10E+07	5.24E+06	0.00E+00	0.00E+00	3.62E+06	9.34E+06	8.13E+06	6.54E+06	1.09E+07	6.80E+06	1.35E+07	1.68E+07	1.49E+07
Xanthine	20500000	10400000	3260000	2890000	15700000	13900000	66400000	68600000	15200000	18900000	20400000	26600000	27900000	31100000	4.86E+06	3.19E+06	4.25E+06	3.08E+06	2.28E+06	2.95E+06	3.28E+07	4.06E+07	3.25E+07	1.29E+07	1.92E+07	1.47E+07	1.86E+07	2.31E+07

## Sheet: Figure 4
Fig 4A
	WT				ALT
Label	log2(FC)	-log10(padj)		Label	log2(FC)	-log10(padj)
Glucose	-7.1269	3.9828		Glucose	-4.7925	3.4526
fructose 1,6-diphosphate	-4.1193	2.3184		fructose 1,6-diphosphate	-3.4246	2.2094
Glyceraldehyde 3-phosphate	-3.18	2.2378		dihydroxyacetone phosphate (DHAP)	-2.4211	3.9205
dihydroxyacetone phosphate (DHAP)	-2.4883	2.3702		G6P	-1.9564	4.3035
G6P	-1.8869	2.5227		Sedoheptulose-7-phosphate (D)	-1.954	1.3632
Ribose phosphate	-0.95378	2.5885		Glutamine	-1.1763	2.7476
cis-aconitate	-0.7214	1.7934		Lactate	-0.77283	1.511
Threonine	0.38897	1.4937		Glutamate	-0.66402	1.5525
Asparagine	0.51223	3.5799		Tryptophan	0.38704	1.6205
IsoLeucine	0.52122	1.7809		Methionine	0.50799	1.684
Lysine	0.52518	1.5944		Aspartate	0.88736	2.3848
Adenine	0.64597	1.5095			-1.5315	0.4853
Arginine	0.68792	2.0296			-0.80007	0.95125
5-oxo-L-Proline	0.82331	3.3349			-0.59176	0.46722
	-1.7455	0.94804			-0.52418	0.57246
	-0.8918	0.25744			-0.48388	1.1071
	-0.8849	0.49593			-0.47154	0.91703
	-0.8414	1.1704			-0.4687	0.91132
	-0.81603	0.48014			-0.45106	0.010094
	-0.67525	0.31937			-0.41217	0.72736
	-0.66146	1.2794			-0.35116	0.1096
	-0.5664	0.6218			-0.34423	0.010952
	-0.566	0.62095			-0.33355	0.22701
	-0.56443	0.29985			-0.33294	0.70128
	-0.55325	0.32144			-0.31077	0.30901
	-0.5413	0.44468			-0.26673	0.20503
	-0.52844	0.54083			-0.24797	0.1358
	-0.37838	0.1282			-0.21044	0.020642
	-0.36805	0.28842			-0.12218	9.28e-05
	-0.36071	0.23322			-0.12097	0.097325
	-0.35924	0.25801			-0.10225	0.073242
	-0.35059	0.21975			-0.069762	0.12786
	-0.34696	0.37149			-0.06556	0.095516
	-0.33454	0.21281			-0.060169	0.082806
	-0.33066	0.011216			-0.046354	0.03718
	-0.32762	0.12825			-0.031145	0.13257
	-0.32617	0.30075			-0.026227	0.039404
	-0.30258	0.11771			-0.012106	0.1086
	-0.25561	0.42698			-0.0020723	0.012263
	-0.16451	0.041786			0.0066927	0.051083
	-0.13831	0.12195			0.0083296	0.053922
	-0.11929	0.3819			0.036854	0.13904
	-0.096384	0.026534			0.037315	0.33892
	-0.075007	0.033603			0.042459	0.089284
	-0.074213	0.086784			0.044161	0.054836
	-0.038653	0.01948			0.07739	0.14537
	-0.037555	0.17934			0.086846	0.33319
	-0.034604	0.02817			0.10441	0.081674
	0.0010101	0.010934			0.12002	0.050325
	0.013442	0.16637			0.12095	0.031798
	0.023726	0.13871			0.13906	0.046552
	0.023726	0.13871			0.14008	0.038953
	0.025574	0.077568			0.14533	0.028524
	0.032382	0.069679			0.14702	0.059582
	0.03651	0.14392			0.1637	0.15341
	0.051846	0.23304			0.16563	0.12006
	0.056263	0.18615			0.17568	0.25176
	0.061995	0.19473			0.1928	0.097783
	0.06697	0.14271			0.20077	0.10997
	0.074455	0.18066			0.2113	0.32463
	0.085853	0.13466			0.22182	0.23353
	0.087185	0.21665			0.22286	0.2354
	0.094097	0.077746			0.22431	0.44483
	0.094475	0.059137			0.23536	0.51215
	0.11531	0.26412			0.24547	0.38079
	0.13765	0.11358			0.24677	0.41484
	0.15706	0.33916			0.26764	0.6088
	0.16106	0.1592			0.26873	0.37656
	0.17565	0.27424			0.2764	0.62634
	0.17968	0.21087			0.27835	0.22078
	0.18134	0.25763			0.28955	0.56572
	0.18717	0.35842			0.30821	0.54514
	0.19405	0.20183			0.32483	0.49517
	0.19758	0.058371			0.32859	0.40041
	0.21505	0.24051			0.33834	0.76403
	0.23273	0.24417			0.35145	0.042197
	0.23461	0.76533			0.35479	0.16484
	0.24679	0.23596			0.35625	1.0201
	0.26644	0.34922			0.35685	1.0441
	0.27448	0.36679			0.35814	0.67645
	0.28314	0.17286			0.3728	0.87382
	0.29447	0.6761			0.37989	0.68149
	0.29771	0.25351			0.38142	1.0536
	0.31902	0.079102			0.38815	0.99021
	0.31933	0.32107			0.4003	0.083958
	0.3253	0.39923			0.40146	0.57049
	0.33157	0.45946			0.40509	0.30898
	0.33222	0.25397			0.40825	0.3683
	0.33977	0.2841			0.46028	0.82403
	0.34349	1.0559			0.47867	1.1958
	0.3447	0.18358			0.53713	0.22796
	0.36385	0.22666			0.54536	0.23825
	0.36588	0.52681			0.55506	0.1415
	0.38452	0.1522			0.57058	0.65471
	0.39761	0.7787			0.57149	0.48109
	0.39774	1.1038			0.57344	1.1342
	0.41565	1.0189			0.59648	0.070763
	0.42814	0.20985			0.60791	0.53695
	0.4388	0.11348			0.65123	0.26478
	0.47024	0.76836			0.68449	0.41207
	0.47661	0.54317			0.69184	0.86956
	0.53569	0.47104			0.6938	0.39051
	0.56162	0.30521			0.7264	0.6111
	0.57192	1.2843			0.77905	1.1196
	0.60611	0.97413			0.82711	0.52735
	0.63758	0.67179			0.85035	0.18483
	0.73151	0.35701			0.98341	0.76255
	0.80238	0.88213			1.103	0.23118
	0.91748	0.88844			1.47	1.1432
Fig 4B	WT					ALT
Pathway	log10(FDR)	Size	Score		Pathway	log10(FDR)	Size	Score
Glycolysis	-3.42366	0.153846	-32.1971		D-Glutamine and D-glutamate metabolism	-6.4045	0.666667	-38.6841
Sucrose metabolism	-1.1296	0.111111	-24.1416		Glycolysis / Gluconeogenesis	-2.18243	0.115385	-42.8978
TCA cycle	-1.1296	0.1	-27.0476		Nitrogen metabolism	-2.13077	0.333333	-26.4921
Pentose phosphate pathway	-1.1296	0.0909091	-20.2414		Glyoxylate and dicarboxylate metabolism	-2.13077	0.09375	-20.8571
Pyruvate metabolism	-1.1296	0.0909091	-20.2414		Arginine biosynthesis	-1.52433	0.142857	-30.1739
Galactose metabolism	-1.02045	0.0740741	-17.0845		Starch and sucrose metabolism	-1.37059	0.111111	-24.1416
Inositol phosphate metabolism	-0.987163	0.0666667	-15.6582		Galactose metabolism	-1.09854	0.0740741	-17.0845
Glyoxylate metabolism	-0.987163	0.0625	-14.9048		Alanine, aspartate and glutamate metabolism	-1.09854	0.0714286	-16.6054
Aminoacyl-tRNA biosynthesis	-8.15802	0.166667	26.0548		Inositol phosphate metabolism	-1.08566	0.0666667	-15.6582
Valine, leucine and isoleucine biosynthesis	-3.18776	0.375	34.9031		Aminoacyl-tRNA biosynthesis	-9.40121	0.166667	31.169
Phenylalanine, tyrosine and tryptophan biosynthesis	-2.10127	0.5	42.2041		Phenylalanine, tyrosine and tryptophan biosynthesis	-2.10846	0.5	27.3882
Phenylalanine metabolism	-1.36151	0.2	30.6625		Phenylalanine metabolism	-1.41794	0.2	36.8409
Arginine and proline metabolism	-0.350665	0.0526316	10.2727		Alanine, aspartate and glutamate metabolism	-0.642065	0.0714286	15.0482
Valine, leucine and isoleucine degradation	-0.350665	0.05	9.92042		Valine, leucine and isoleucine biosynthesis	-0.136677	0.125	24.1416
Fig 4C
	WT														ALT
	Complete							No Glucose							Complete							No Glucose
Glucose	74000000	49000000	39300000	91500000	48700000	129000000	139000000	3260	3260	16300	10800	26700	17000	21800	7880000	9260000	11800000	78600000	17600000	65300000	62400000	46700	2100	12200	31700	18400	2100	10500
G6P	6430000	14100000	9360000	20200000	8740000	9230000	13400000	2570000	2010000	1420000	1190000	300000	236000	453000	7530000	4090000	6830000	12800000	9340000	16900000	13900000	2310000	2630000	1100000	5270000	3150000	1440000	1830000
G3P	1390000	251000	1560000	1920000	2000000	758000	893000	438000	6700	6700	3840	6700	33500	6700	614000	98900	11000	109000	1110000	2220000	2670000	11000	11000	11000	11000	58800	11000	55000
Pyruvate	31200000	32000000	23600000	55300000	32000000	28000000	29200000	8400000	5430000	6320000	14800000	13100000	9500000	8700000	24200000	55500000	36800000	28300000	25300000	31700000	23900000	8440000	4720000	3140000	2310000	8190000	17700000	10700000
Lactate	387000000	116000000	650000000	1420000000	718000000	578000000	822000000	222000000	84800000	176000000	98500000	213000000	155000000	118000000	516000000	124000000	141000000	731000000	855000000	843000000	1420000000	183000000	153000000	90800000	496000000	177000000	216000000	50200000
Tukey's multiple comparisons test	Mean Diff,	95,00% CI of diff,	Below threshold?	Summary	Adjusted P Value
Glucose
Complete (WT) vs. No Glucose (WT)	1.947	0,9677 to 2,927	Yes	****	<0,0001
Complete (WT) vs. Complete (ALT)	1.092	0,1129 to 2,072	Yes	*	0.0224
Complete (WT) vs. No Glucose (ALT)	1.961	0,9820 to 2,941	Yes	****	<0,0001
No Glucose (WT) vs. Complete (ALT)	-0.8547	-1,834 to 0,1247	No	ns	0.11
No Glucose (WT) vs. No Glucose (ALT)	0.01428	-0,9651 to 0,9937	No	ns	>0,9999
Complete (ALT) vs. No Glucose (ALT)	0.869	-0,1104 to 1,848	No	ns	0.1011
G6P
Complete (WT) vs. No Glucose (WT)	1.438	0,4587 to 2,417	Yes	**	0.0012
Complete (WT) vs. Complete (ALT)	0.2698	-0,7096 to 1,249	No	ns	0.8899
Complete (WT) vs. No Glucose (ALT)	1.708	0,7282 to 2,687	Yes	****	<0,0001
No Glucose (WT) vs. Complete (ALT)	-1.168	-2,148 to -0,1888	Yes	*	0.0124
No Glucose (WT) vs. No Glucose (ALT)	0.2696	-0,7099 to 1,249	No	ns	0.8901
Complete (ALT) vs. No Glucose (ALT)	1.438	0,4584 to 2,417	Yes	**	0.0012
G3P
Complete (WT) vs. No Glucose (WT)	1.395	0,4160 to 2,375	Yes	**	0.0018
Complete (WT) vs. Complete (ALT)	0.343	-0,6365 to 1,322	No	ns	0.7983
Complete (WT) vs. No Glucose (ALT)	1.522	0,5422 to 2,501	Yes	***	0.0005
No Glucose (WT) vs. Complete (ALT)	-1.052	-2,032 to -0,07304	Yes	*	0.03
No Glucose (WT) vs. No Glucose (ALT)	0.1262	-0,8532 to 1,106	No	ns	0.9869
Complete (ALT) vs. No Glucose (ALT)	1.179	0,1992 to 2,158	Yes	*	0.0114
Pyruvate
Complete (WT) vs. No Glucose (WT)	1.628	0,6491 to 2,608	Yes	***	0.0002
Complete (WT) vs. Complete (ALT)	0.05525	-0,9242 to 1,035	No	ns	0.9989
Complete (WT) vs. No Glucose (ALT)	1.737	0,7581 to 2,717	Yes	****	<0,0001
No Glucose (WT) vs. Complete (ALT)	-1.573	-2,553 to -0,5938	Yes	***	0.0003
No Glucose (WT) vs. No Glucose (ALT)	0.109	-0,8704 to 1,088	No	ns	0.9915
Complete (ALT) vs. No Glucose (ALT)	1.682	0,7028 to 2,662	Yes	***	0.0001
Lactate
Complete (WT) vs. No Glucose (WT)	1.335	0,3557 to 2,315	Yes	**	0.003
Complete (WT) vs. Complete (ALT)	0.02247	-0,9569 to 1,002	No	ns	>0,9999
Complete (WT) vs. No Glucose (ALT)	1.225	0,2457 to 2,204	Yes	**	0.0078
No Glucose (WT) vs. Complete (ALT)	-1.313	-2,292 to -0,3332	Yes	**	0.0037
No Glucose (WT) vs. No Glucose (ALT)	-0.1101	-1,089 to 0,8694	No	ns	0.9912
Complete (ALT) vs. No Glucose (ALT)	1.203	0,2232 to 2,182	Yes	**	0.0094
Test details	Mean 1	Mean 2	Mean Diff,	SE of diff,	N1	N2	q	DF
Glucose
Complete (WT) vs. No Glucose (WT)	1.25	-0.6969	1.947	0.3759	7	7	7.325	120
Complete (WT) vs. Complete (ALT)	1.25	0.1579	1.092	0.3759	7	7	4.109	120
Complete (WT) vs. No Glucose (ALT)	1.25	-0.7112	1.961	0.3759	7	7	7.379	120
No Glucose (WT) vs. Complete (ALT)	-0.6969	0.1579	-0.8547	0.3759	7	7	3.216	120
No Glucose (WT) vs. No Glucose (ALT)	-0.6969	-0.7112	0.01428	0.3759	7	7	0.05374	120
Complete (ALT) vs. No Glucose (ALT)	0.1579	-0.7112	0.869	0.3759	7	7	3.269	120
G6P
Complete (WT) vs. No Glucose (WT)	0.8539	-0.5842	1.438	0.3759	7	7	5.41	120
Complete (WT) vs. Complete (ALT)	0.8539	0.5841	0.2698	0.3759	7	7	1.015	120
Complete (WT) vs. No Glucose (ALT)	0.8539	-0.8537	1.708	0.3759	7	7	6.424	120
No Glucose (WT) vs. Complete (ALT)	-0.5842	0.5841	-1.168	0.3759	7	7	4.395	120
No Glucose (WT) vs. No Glucose (ALT)	-0.5842	-0.8537	0.2696	0.3759	7	7	1.014	120
Complete (ALT) vs. No Glucose (ALT)	0.5841	-0.8537	1.438	0.3759	7	7	5.409	120
G3P
Complete (WT) vs. No Glucose (WT)	0.815	-0.5804	1.395	0.3759	7	7	5.25	120
Complete (WT) vs. Complete (ALT)	0.815	0.472	0.343	0.3759	7	7	1.29	120
Complete (WT) vs. No Glucose (ALT)	0.815	-0.7066	1.522	0.3759	7	7	5.724	120
No Glucose (WT) vs. Complete (ALT)	-0.5804	0.472	-1.052	0.3759	7	7	3.959	120
No Glucose (WT) vs. No Glucose (ALT)	-0.5804	-0.7066	0.1262	0.3759	7	7	0.4747	120
Complete (ALT) vs. No Glucose (ALT)	0.472	-0.7066	1.179	0.3759	7	7	4.434	120
Pyruvate
Complete (WT) vs. No Glucose (WT)	0.8553	-0.7732	1.628	0.3759	7	7	6.126	120
Complete (WT) vs. Complete (ALT)	0.8553	0.8	0.05525	0.3759	7	7	0.2079	120
Complete (WT) vs. No Glucose (ALT)	0.8553	-0.8822	1.737	0.3759	7	7	6.537	120
No Glucose (WT) vs. Complete (ALT)	-0.7732	0.8	-1.573	0.3759	7	7	5.919	120
No Glucose (WT) vs. No Glucose (ALT)	-0.7732	-0.8822	0.109	0.3759	7	7	0.4102	120
Complete (ALT) vs. No Glucose (ALT)	0.8	-0.8822	1.682	0.3759	7	7	6.329	120
Lactate
Complete (WT) vs. No Glucose (WT)	0.6457	-0.6895	1.335	0.3759	7	7	5.023	120
Complete (WT) vs. Complete (ALT)	0.6457	0.6232	0.02247	0.3759	7	7	0.08455	120
Complete (WT) vs. No Glucose (ALT)	0.6457	-0.5794	1.225	0.3759	7	7	4.609	120
No Glucose (WT) vs. Complete (ALT)	-0.6895	0.6232	-1.313	0.3759	7	7	4.938	120
No Glucose (WT) vs. No Glucose (ALT)	-0.6895	-0.5794	-0.1101	0.3759	7	7	0.414	120
Complete (ALT) vs. No Glucose (ALT)	0.6232	-0.5794	1.203	0.3759	7	7	4.524	120
WT														ALT														75000000
Complete							No Glucose							Complete							No Glucose							102000000
Gln	218000000	145000000	206000000	140000000	253000000	288000000	336000000	212000000	157000000	193000000	193000000	250000000	245000000	319000000	269000000	132000000	150000000	294000000	282000000	193000000	214000000	87000000	64000000	30900000	86000000	76000000	84000000	14500000
Glu	245000000	143000000	272000000	349000000	420000000	172000000	252000000	265000000	164000000	210000000	351000000	337000000	135000000	181000000	248000000	206000000	215000000	233000000	293000000	250000000	220000000	86000000	77000000	50800000	99000000	101000000	103000000	30200000
a-KG	4570000	8470000	26500000	25500000	10700000	9830000	10500000	4240000	14300000	19800000	27500000	9890000	10300000	9990000	7470000	4130000	5090000	43200000	10100000	18000000	24700000	5710000	3810000	5780000	47400000	5980000	14600000	453000000
Fumarate	42200000	22500000	39600000	90700000	76500000	26500000	44500000	59800000	22000000	25000000	34700000	54600000	24600000	31800000	35500000	4850000	11500000	37700000	66600000	32500000	46900000	36400000	36600000	7730000	40300000	47700000	39700000
Citrate	474000000	286000000	635000000	210000000	803000000	370000000	520000000	247000000	111000000	103000000	87000000	229000000	225000000	246000000	668000000	116000000	181000000	626000000	707000000	701000000	746000000	510000000	200000000	104000000	649000000	542000000	450000000
Tukey's multiple comparisons test	Mean Diff,	95,00% CI of diff,	Below threshold?	Summary	Adjusted P Value
Gln
Complete (WT) vs. No Glucose (WT)	0.02851	-1,179 to 1,236	No	ns	>0,9999
Complete (WT) vs. Complete (ALT)	0.08722	-1,120 to 1,295	No	ns	0.9976
Complete (WT) vs. No Glucose (ALT)	1.817	0,6091 to 3,024	Yes	***	0.0008
No Glucose (WT) vs. Complete (ALT)	0.0587	-1,149 to 1,266	No	ns	0.9993
No Glucose (WT) vs. No Glucose (ALT)	1.788	0,5806 to 2,996	Yes	**	0.0011
Complete (ALT) vs. No Glucose (ALT)	1.729	0,5219 to 2,937	Yes	**	0.0016
Glu
Complete (WT) vs. No Glucose (WT)	0.3183	-0,8892 to 1,526	No	ns	0.9019
Complete (WT) vs. Complete (ALT)	0.285	-0,9226 to 1,493	No	ns	0.9272
Complete (WT) vs. No Glucose (ALT)	1.871	0,6634 to 3,079	Yes	***	0.0005
No Glucose (WT) vs. Complete (ALT)	-0.03335	-1,241 to 1,174	No	ns	0.9999
No Glucose (WT) vs. No Glucose (ALT)	1.553	0,3451 to 2,760	Yes	**	0.0059
Complete (ALT) vs. No Glucose (ALT)	1.586	0,3784 to 2,794	Yes	**	0.0047
a-KG
Complete (WT) vs. No Glucose (WT)	0.0006327	-1,207 to 1,208	No	ns	>0,9999
Complete (WT) vs. Complete (ALT)	-0.2103	-1,418 to 0,9972	No	ns	0.9688
Complete (WT) vs. No Glucose (ALT)	-0.02164	-1,229 to 1,186	No	ns	>0,9999
No Glucose (WT) vs. Complete (ALT)	-0.211	-1,419 to 0,9966	No	ns	0.9685
No Glucose (WT) vs. No Glucose (ALT)	-0.02227	-1,230 to 1,185	No	ns	>0,9999
Complete (ALT) vs. No Glucose (ALT)	0.1887	-1,019 to 1,396	No	ns	0.9771
Fumarate
Complete (WT) vs. No Glucose (WT)	0.6709	-0,5367 to 1,878	No	ns	0.4725
Complete (WT) vs. Complete (ALT)	0.7972	-0,4104 to 2,005	No	ns	0.3179
Complete (WT) vs. No Glucose (ALT)	0.7743	-0,4333 to 1,982	No	ns	0.3438
No Glucose (WT) vs. Complete (ALT)	0.1263	-1,081 to 1,334	No	ns	0.9929
No Glucose (WT) vs. No Glucose (ALT)	0.1034	-1,104 to 1,311	No	ns	0.9961
Complete (ALT) vs. No Glucose (ALT)	-0.02296	-1,231 to 1,185	No	ns	>0,9999
Citrate
Complete (WT) vs. No Glucose (WT)	1.581	0,3738 to 2,789	Yes	**	0.0048
Complete (WT) vs. Complete (ALT)	0.3158	-0,8918 to 1,523	No	ns	0.904
Complete (WT) vs. No Glucose (ALT)	0.74	-0,4676 to 1,948	No	ns	0.3845
No Glucose (WT) vs. Complete (ALT)	-1.266	-2,473 to -0,05802	Yes	*	0.0361
No Glucose (WT) vs. No Glucose (ALT)	-0.8414	-2,049 to 0,3662	No	ns	0.2712
Complete (ALT) vs. No Glucose (ALT)	0.4242	-0,7833 to 1,632	No	ns	0.7967
Test details	Mean 1	Mean 2	Mean Diff,	SE of diff,	N1	N2	q	DF
Gln
Complete (WT) vs. No Glucose (WT)	0.4831	0.4546	0.02851	0.4635	7	7	0.087	120
Complete (WT) vs. Complete (ALT)	0.4831	0.3959	0.08722	0.4635	7	7	0.2661	120
Complete (WT) vs. No Glucose (ALT)	0.4831	-1.334	1.817	0.4635	7	7	5.543	120
No Glucose (WT) vs. Complete (ALT)	0.4546	0.3959	0.0587	0.4635	7	7	0.1791	120
No Glucose (WT) vs. No Glucose (ALT)	0.4546	-1.334	1.788	0.4635	7	7	5.456	120
Complete (ALT) vs. No Glucose (ALT)	0.3959	-1.334	1.729	0.4635	7	7	5.277	120
Glu
Complete (WT) vs. No Glucose (WT)	0.6186	0.3002	0.3183	0.4635	7	7	0.9714	120
Complete (WT) vs. Complete (ALT)	0.6186	0.3336	0.285	0.4635	7	7	0.8696	120
Complete (WT) vs. No Glucose (ALT)	0.6186	-1.252	1.871	0.4635	7	7	5.709	120
No Glucose (WT) vs. Complete (ALT)	0.3002	0.3336	-0.03335	0.4635	7	7	0.1018	120
No Glucose (WT) vs. No Glucose (ALT)	0.3002	-1.252	1.553	0.4635	7	7	4.737	120
Complete (ALT) vs. No Glucose (ALT)	0.3336	-1.252	1.586	0.4635	7	7	4.839	120
a-KG
Complete (WT) vs. No Glucose (WT)	-0.05783	-0.05846	0.0006327	0.4635	7	7	0.001931	120
Complete (WT) vs. Complete (ALT)	-0.05783	0.1525	-0.2103	0.4635	7	7	0.6417	120
Complete (WT) vs. No Glucose (ALT)	-0.05783	-0.03619	-0.02164	0.4635	7	7	0.06603	120
No Glucose (WT) vs. Complete (ALT)	-0.05846	0.1525	-0.211	0.4635	7	7	0.6437	120
No Glucose (WT) vs. No Glucose (ALT)	-0.05846	-0.03619	-0.02227	0.4635	7	7	0.06796	120
Complete (ALT) vs. No Glucose (ALT)	0.1525	-0.03619	0.1887	0.4635	7	7	0.5757	120
Fumarate
Complete (WT) vs. No Glucose (WT)	0.5606	-0.1103	0.6709	0.4635	7	7	2.047	120
Complete (WT) vs. Complete (ALT)	0.5606	-0.2366	0.7972	0.4635	7	7	2.432	120
Complete (WT) vs. No Glucose (ALT)	0.5606	-0.2137	0.7743	0.4635	7	7	2.362	120
No Glucose (WT) vs. Complete (ALT)	-0.1103	-0.2366	0.1263	0.4635	7	7	0.3855	120
No Glucose (WT) vs. No Glucose (ALT)	-0.1103	-0.2137	0.1034	0.4635	7	7	0.3155	120
Complete (ALT) vs. No Glucose (ALT)	-0.2366	-0.2137	-0.02296	0.4635	7	7	0.07005	120
Citrate
Complete (WT) vs. No Glucose (WT)	0.6593	-0.9221	1.581	0.4635	7	7	4.825	120
Complete (WT) vs. Complete (ALT)	0.6593	0.3435	0.3158	0.4635	7	7	0.9635	120
Complete (WT) vs. No Glucose (ALT)	0.6593	-0.08071	0.74	0.4635	7	7	2.258	120
No Glucose (WT) vs. Complete (ALT)	-0.9221	0.3435	-1.266	0.4635	7	7	3.862	120
No Glucose (WT) vs. No Glucose (ALT)	-0.9221	-0.08071	-0.8414	0.4635	7	7	2.567	120
Complete (ALT) vs. No Glucose (ALT)	0.3435	-0.08071	0.4242	0.4635	7	7	1.294	120
Fig 4D	M+5 glutamate labelled fraction (%)
Time (h)	Complete - WT			No Glucose - WT			Complete - ALT			No Glucose - ALT
1	0.23	2.1	0.54	0.8	0.9	1.1	7.62	7.46	6.235	17.1	18.1	18
4	0.8	0.6	0.5	1.25	3.2	2.8	8.82	9.09	9.37	24.5	24.3	23.3
24	2.54	1.87	3.2	7.2	5.3	4.5	13.6	11.9	10.87	30.6	29.6	35.2
	M+5 aKG labelled fraction (%)
Time (h)	Complete - WT			No Glucose - WT			Complete - ALT			No Glucose - ALT
1	0	0	0	1.24	0.25	0	0	0	0	23.7	31.8	26.4
4	0	0	0	2.3	0.65	0	0	0	0	49.2	40.5	39.4
24	1.17	0.5	0.6	5.4	1.87	2.56	18.8	14.1	8.23	53.5	52.9	57.5
	M+4 succinate labelled fraction (%)
Time (h)	Complete - WT			No Glucose - WT			Complete - ALT			No Glucose - ALT
1	0	0	0	0	0	0	0	0	0	0.302	0.829	0.544
4	0	0	0	0	1.25	0	0.0795	0	0	0.551	0.159	1.46
24	0	0	0	0.8	2.3	0.8	0	0	0	16.4	18.5	21.6
	M+4 fumarate labelled fraction (%)
Time (h)	Complete - WT			No Glucose - WT			Complete - ALT			No Glucose - ALT
1	0	0	0	0	0	0	2.17	0.222	0	1.03	0.861	1.16
4	1.2	0	0.5	2.5	0.5	1.6	1.65	1.16	3.06	2.3	2.18	1.76
24	2.4	0	1.1	4.2	8.1	5.2	3.34	3.66	2.7	14.98	15.35	18.3
	M+4 malate labelled fraction (%)
Time (h)	Complete - WT			No Glucose - WT			Complete - ALT			No Glucose - ALT
1	0	0	0	0	0	0	5.32	4.63	2.1	2.65	5.13	5.62
4	0	0	0.5	2.3	3.6	4.7	6.53	6.38	7.29	5.27	4.78	7.06
24	5.5	2.5	6.1	6.9	5.3	9.2	7.88	7.3	8.96	15	15.9	20.54
	M+4 citrate labelled fraction (%)
Time (h)	Complete - WT			No Glucose - WT			Complete - ALT			No Glucose - ALT
1	0.1	1.3	2.1	1.5	0.5	0.8	3.78	3.64	3.12	5.93	6.75	6.09
4	0.9	1.5	1.8	2.3	2.1	3.5	4.93	4.84	5.3	11.2	9.37	7.34
24	2.3	2.1	1.8	4.1	3.8	5	5.1	4.34	6.35	11.1	11.5	12.8

## Sheet: Figure 5
Fig 5A
Relative viability (%)
WT	Complete medium										No Glucose									Šídák's multiple comparisons test	Mean Diff,	95,00% CI of diff,	Below threshold?	Summary	Adjusted P Value
Days	Control						CB-839				Control				CB-839					Control (Complete) vs. CB-839 (Complete)	3.12	-6,657 to 12,90	No	ns	0.6895	A-B
2	91.6	90.6	96.4	91.4			90.3	92.5	96.1	94.1	87.9	91.2	86.2	88.2	84.2	81.2	79.2	84.6		Control (No Glucose) vs. CB-839 (No Glucose)	13.53	3,753 to 23,31	Yes	**	0.0071	C-D
3	83.3	88.7	81.7	86.3			84.8	86.6	84.2	79.2	82	88	84.8	83.4	73.9	75.2	78.4	77.4
4	86.4	86.5	85.8	86.4			83.8	83.7	84.3	80.1	84.2	83.6	83	82	69.8	71.1	76	69.1		Test details	Mean 1	Mean 2	Mean Diff,	SE of diff,	n1	n2	t	DF
5	87.7	87	87	87.4			79.7	82.9	81.2	79.9	81.1	75.5	80.5	82.7	57.8	64.4	66	65.8		Control (Complete) vs. CB-839 (Complete)	87.48	84.36	3.12	3.964	5	5	0.7871	16
6	84.4	86.6	88.1	86.3			81.9	79.4	82.3	80.2	79.3	81.1	81.5	80.6	59.5	48	54.4	60.2		Control (No Glucose) vs. CB-839 (No Glucose)	83.34	69.81	13.53	3.964	5	5	3.413	16
ALT	Complete medium																														No Glucose
Days	Control																CB-839														Control														CB-839
2	77.4	75.1	75.9	74.9			76.077	76.4436	72.044	72.7773							71.5	71.1	64.8946	56.0953	71.3107	70.0275	74.3	73.2							71	72.8	76.077	76.4436	72.044	72.7773	73.4	75.7							61.2	60.3	71.5	69.4
3	73.1	71.1	68.9	71.8			79.2	77.5	77.8	78.6	76.7	80.9	79.6	80.7	78.4	78.9	69.2	64.8	67.5	68.2	77.6	76.5	73.9	75.4	73.7	72.5	60.3	60.3	77.5	77.1	63.8	64.2	62.5	61.4	72.1	70.6	72.3	69.5	72.6	75.5	76.6	70.3	75.1	74.5	58	60.1	54.7	55.9	67.5
4	71.7	74.5					80	79.2	78.1	80.8							78.4	79.4	74.1	76.6	55.6	56.8									70	70.3	72.3	71.3	62	60.6									36	34.1	35.4	30.6	38.9
6	70.4	71.2															53.4	48.3													64.2	60.3													16.2	14.2
Fig 5B
									Control	Temsirolimus	No Glutamine	Temsirolimus		Dunn's multiple comparisons test	Mean rank diff,	Significant?	Summary	Adjusted P Value
Relative viability (%)	Control	Temsirolimus	No Glutamine	Temsirolimus				Test for normal distribution						Control vs. Temsirolimus	9.75	No	ns	0.08	A-B
	94.5565	96.9928	94.252	62.7293				D'Agostino & Pearson test						No Glutamine vs. Temsirolimus	18	Yes	***	<0,001	C-D
	96.536	87.5523	100.343	64.9638				K2	7.845	2.982	0.3247	1.806
	109.631	89.075	95.3179	51.0544				P value	0.0198	0.2251	0.8502	0.4054		Test details	Mean rank 1	Mean rank 2	Mean rank diff,	n1	n2	Z
	96.536	87.4001	91.5112	59.075				Passed normality test (alpha=0.05)?	No	Yes	Yes	Yes		Control vs. Temsirolimus	24.38	14.63	9.75	8	8	2.079
	100.737	87.2377	96.54	52.5695				P value summary	*	ns	ns	ns		No Glutamine vs. Temsirolimus	22.5	4.5	18	8	8	3.838
	99.2626	90.1872	96.9938	53.7039
	99.1279	94.7674	104.942	62.5291
	100.872	96.9477	102.035	58.75
Fig 5C
	WT																					ALT						Dunnett's multiple comparisons test	Mean Diff,	95,00% CI of diff,	Below threshold?	Summary	Adjusted P Value	A-?
Relative viability (%)	Control	CB-839	Temsirolimus	Combination				Dunnett's multiple comparisons test	Mean Diff,	95,00% CI of diff,	Below threshold?	Summary	Adjusted P Value	A-?								Control	CB-839	Temsirolimus	Combination			Control vs. CB-839	5.355	0,2721 to 10,44	Yes	*	0.04	B	CB-839
	101.508	93.7705	96.2623	101.508				Control vs. CB-839	5.747	1,485 to 10,01	Yes	**	0.006	B	CB-839							99.1279	91.9806	95.7473	61.4			Control vs. Temsirolimus	11.1	5,363 to 16,83	Yes	***	<0,001	C	Temsirolimus
	98.4918	93.2459	96.918	98.4918				Control vs. Temsirolimus	3.932	-0,3292 to 8,194	No	ns	0.08	C	Temsirolimus							100.872	95.7473	99.514	62.3			Control vs. Combination	46.06	40,63 to 51,50	Yes	***	<0,001	D	Combination
	97.335	93.5279	99.2386	92.5127				Control vs. Combination	7.016	2,754 to 11,28	Yes	***	<0,001	D	Combination							100.452	96.54	87.2377	56
	102.665	92.0051	99.6193	90.6091																		100.968	98.4685	90.1872	63.5			Test details	Mean 1	Mean 2	Mean Diff,	SE of diff,	n1	n2	q	DF
	100.663	98.5411	94.0318	94.5623				Test details	Mean 1	Mean 2	Mean Diff,	SE of diff,	n1	n2	q	DF						101.614	97.2189	87.4048	57.4			Control vs. CB-839	100	94.64	5.355	2.118	10	20	2.528	51
	99.3369	97.0822	97.6127	94.4297				Control vs. CB-839	100	94.25	5.747	1.738	10	10	3.307	36						96.9658	96.8561	84.9443	52.9			Control vs. Temsirolimus	100	88.9	11.1	2.39	10	11	4.644	51
	99.6821	98.5378	97.9021	94.5623				Control vs. Temsirolimus	100	96.07	3.932	1.738	10	10	2.263	36						97.7025	96.7173	90.6391	59.3			Control vs. Combination	100	53.94	46.06	2.264	10	14	20.34	51
	100.318	98.0292	94.7235	94.4297				Control vs. Combination	100	92.98	7.016	1.738	10	10	4.037	36						102.297	98.2704	92.3176	60.5
	98.3871	94.2928	93.0521	85.732																		102.552	100.106	90.6391	41.2
	101.613	83.4988	91.3151	83.0025																		97.4484	95.4465	86.7657	50.3
																							89.2365	72.5291	55.5
																							87.1508		46.6
																							88.0447		46
																							87.5978		42.2
																							94.2544
																							96.4493
																							96.4493
																							94.6417
																							94.7674
																							96.9477
Fig 5D
CB-839 IC50	Synergy Score
15.3	15.8
10.2	30.7
22.4	32.4
15.9	22.3
17	14.3
28.2	28.02
45.2	20.8
Fig 5E
	WT							ALT
	Control	Temsirolimus	Erwinase	Combination				Control	Temsirolimus	Erwinase	Combination
	100.503	58.557	32.7181	29.0268				95.082	94.4672	84.2623	37.9098
	99.3682	90.0632	98.7938	88.6847				97.7459	81.7623	79.1393	35.2459
	100.263	97.1014	66.5349	66.2714				105.328	86.2705	71.3115	34.2213
	99.5142	68.5635	21.6516	32.1999				101.844	90.3689	75.4508	44.6721
								101.832	83.4523	93.8839	35.6411
Dunn's multiple comparisons test	Mean rank diff,	Significant?	Summary	Adjusted P Value				93.8839	67.3083	79.2301	23.9677
Control vs. Temsirolimus	6	No	ns	0.45	A-B			103.198	80.8445	87.923	26.6998
Control vs. Erwinase	8.5	No	ns	0.07	A-C			101.087	83.7007	80.8445	29.6802
Control vs. Combination	9.5	Yes	*	0.03	A-D			102.72	78.1784	73.4978	24.9209
Temsirolimus vs. Erwinase	2.5	No	ns	>0,99	B-C
Temsirolimus vs. Combination	3.5	No	ns	>0,99	B-D
Erwinase vs. Combination	1	No	ns	>0,99	C-D			Dunn's multiple comparisons test	Mean rank diff,	Significant?	Summary	Adjusted P Value
								Control vs. Temsirolimus	12.11	No	ns	0.09	A-B
Test details	Mean rank 1	Mean rank 2	Mean rank diff,	n1	n2	Z		Control vs. Erwinase	14.39	Yes	*	0.02	A-C
Control vs. Temsirolimus	14.5	8.5	6	4	4	1.782		Control vs. Combination	26.83	Yes	***	<0,001	A-D
Control vs. Erwinase	14.5	6	8.5	4	4	2.525		Temsirolimus vs. Erwinase	2.278	No	ns	>0,99	B-C
Control vs. Combination	14.5	5	9.5	4	4	2.822		Temsirolimus vs. Combination	14.72	Yes	*	0.02	B-D
Temsirolimus vs. Erwinase	8.5	6	2.5	4	4	0.7426		Erwinase vs. Combination	12.44	No	ns	0.07	C-D
Temsirolimus vs. Combination	8.5	5	3.5	4	4	1.04
Erwinase vs. Combination	6	5	1	4	4	0.297		Test details	Mean rank 1	Mean rank 2	Mean rank diff,	n1	n2	Z
								Control vs. Temsirolimus	31.83	19.72	12.11	9	9	2.439
								Control vs. Erwinase	31.83	17.44	14.39	9	9	2.898
								Control vs. Combination	31.83	5	26.83	9	9	5.404
								Temsirolimus vs. Erwinase	19.72	17.44	2.278	9	9	0.4587
								Temsirolimus vs. Combination	19.72	5	14.72	9	9	2.965
								Erwinase vs. Combination	17.44	5	12.44	9	9	2.506
Fig 5F
	WT											ALT
		Control		Temsirolimus		Kidrolase		Combination					Control		Temsirolimus		Kidrolase		Combination
	PDX#1	98.3631	101.637	92.9247	86.5082	65.1786	66.0714	66.2274	73.7897			PDX#1	98.6799	101.32	95.0495	90.5391	59.1859	67.5468	70.077	66.9967
	PDX#2	100.066	99.9343	86.9412	85.4118	74.2932	72.8468	73.3314	75.3939			PDX#2	82.5734	90.3186	73.8289	79.3254	26.4834	32.1049	13.1168	19.6127
	PDX#3	97.3461	100.395	84.3591	85.9402	32.0726	37.9728	37.0585	30.11			PDX#3	102.546	106.091	99.2463	101.691	94.4795	97.1685	97.2907	94.3573
	PDX#4	103.255	100.196	86.9748	81.7927	69.1759	72.6801	62.9994	69.7163			PDX#4	95.6373	94.6437	87.3156	95.5131	91.6628	81.9748	81.9748	82.9685
	Mean rank diff,	Significant?	Summary	Adjusted P Value								Dunn's multiple comparisons test	Mean rank diff,	Significant?	Summary	Adjusted P Value
Control vs. Temsirolimus	4	No	ns	>0,9999	A-B							Control vs. Temsirolimus	2.25	No	ns	>0,9999	A-B
Control vs. Kidrolase	10	Yes	*	0.0178	A-C							Control vs. Kidrolase	5.625	No	ns	0.567	A-C
Control vs. Combination	10	Yes	*	0.0178	A-D							Control vs. Combination	6.125	No	ns	0.4119	A-D
Temsirolimus vs. Kidrolase	6	No	ns	0.4482	B-C							Temsirolimus vs. Kidrolase	3.375	No	ns	>0,9999	B-C
Temsirolimus vs. Combination	6	No	ns	0.4482	B-D							Temsirolimus vs. Combination	3.875	No	ns	>0,9999	B-D
Kidrolase vs. Combination	0	No	ns	>0,9999	C-D							Kidrolase vs. Combination	0.5	No	ns	>0,9999	C-D
Test details	Mean rank 1	Mean rank 2	Mean rank diff,	n1	n2	Z						Test details	Mean rank 1	Mean rank 2	Mean rank diff,	n1	n2	Z
Control vs. Temsirolimus	14.5	10.5	4	4	4	1.188						Control vs. Temsirolimus	12	9.75	2.25	4	4	0.6688
Control vs. Kidrolase	14.5	4.5	10	4	4	2.97						Control vs. Kidrolase	12	6.375	5.625	4	4	1.672
Control vs. Combination	14.5	4.5	10	4	4	2.97						Control vs. Combination	12	5.875	6.125	4	4	1.821
Temsirolimus vs. Kidrolase	10.5	4.5	6	4	4	1.782						Temsirolimus vs. Kidrolase	9.75	6.375	3.375	4	4	1.003
Temsirolimus vs. Combination	10.5	4.5	6	4	4	1.782						Temsirolimus vs. Combination	9.75	5.875	3.875	4	4	1.152
Kidrolase vs. Combination	4.5	4.5	0	4	4	0						Kidrolase vs. Combination	6.375	5.875	0.5	4	4	0.1486
Fig 5G
UPNT565											UPNT730
Days post-treatment	Vehicule	Teglenatostat	Erwinase	Temsirolimus			Erwinase + Temsirolimus	Teg + Tem			Days	Vehicle	Erwinase	Temsirolimus	Erwinase + Temsirolimus	CB-839	CB-839 + Temsirolimus
41	1										25	1
36	1										18	1
27	1										22	1
20	1										19	1
44	1										19	1
31		1									25		1
28		1									32		1
36		1									27		1
29		1									20		1
35		1									22		1
38			1								29			1
48			1								33			1
34			1								33			1
36			1								36			1
55			1								36			1
34				1							41				1
39				1							36				1
41				1							58				1
35				1							84				1
29				1							75				1
91							1				73				1
71							1				61				1
102							1				56				1
74							1				25					1
93							1				29					1
80								1			28					1
74								1			34					1
68								1			28					1
56								1			44						1
61								1			46						1
											42						1
											51						1
											53						1
[truncated: 15 more columns]

## Sheet: Figure 7
Fig 7A-B
Tissue	PI3K	Sample	Cytotox Erw	Cytotox Kid	E+T	K+T	Delta E+T	Delta K+T	Synergy E+T	Synergy K +T
T-ALL	ALT	JURKAT	25.9708	17.3138	54.8272	19.1307	28.8564	1.81688	21.25	-15.26
T-ALL	ALT	CRCF-CEM	17.4456	32.1085	68.284	23.5462	50.8384	-8.56226	27.1	-17.65
T-ALL	ALT	RPMI-8402	78.201	76.6137	86.6667	86.0317	8.46561	9.41798	16.45	-2.72
T-ALL	ALT	MOLT-4	17.0294	24.9695	78.7741	21.7308	61.7447	-3.23872	37.98	-10.07
T-ALL	ALT	LOUCY	60.6083	57.454	91.1378	77.6192	30.5295	20.1652	19.53	0.52
T-ALL	WT	ALL-SIL	66.3002	60.3628	55.8549	66.3002	-10.4453	5.93732	6.32	6.36
T-ALL	WT	DND-41	98.6893	94.1481	97.2494	89.8283	-1.43991	-4.31974	-0.14	-0.37
T-ALL	WT	MOLT-13	11.5791	4.45347	15.3646	19.9294	3.78549	15.476	-3.93	3.15
Breast cancer	ALT	MCF-7	3.07575	0.113917	34.8586	4.21492	31.7828	4.10101	33.7	-0.49
Breast cancer	ALT	BT-20	14.3567	2.09829	50.2485	10.4914	35.8918	8.39315	36.93	0.18
Breast cancer	ALT	MDA-MB-468	1.82894	0.107585	27.4341	10.0054	29.263	9.89779	15.96	-3.06
Breast cancer	WT	MDA-MB-231	8.4507	3.85095	24.4963	21.5012	16.0456	17.6502	-2.65	-3.42
Prostate cancer	ALT	LNCaP	3.89394	2.22511	73.8735	9.4567	69.9796	11.6818	54.17	5.89
Prostate cancer	ALT	22Rv1	1.63265	4.5481	47.6968	5.94752	49.3294	1.39942	46.39	3.93
Prostate cancer	WT	PC-3	4.04399	2.97978	18.1979	12.9833	14.154	10.0035	-2.65	-0.12
Prostate cancer	WT	DU145	1.75387	6.89857	4.44315	6.66472	6.19702	-0.23385	2.68	-0.87
Colon cancer	ALT	HCT-15	6.74624	4.98184	32.0706	11.5205	25.3243	6.53866	30.23	4.13
Colon cancer	ALT	SW948	3.85269	2.83286	18.1303	4.30595	21.983	7.13881	30.1	10.87
Colon cancer	ALT	HCT-116	6.6482	2.21607	57.7285	5.76177	51.0803	3.54571	29.16	2.14
Colon cancer	WT	CACO-2	5.08937	2.42351	24.1139	21.8116	19.0245	19.3881	-0.42	1.89
Lung Cancer	WT	A427	3.99684	3.1554	18.091	17.3547	14.0941	14.1993	-2.29	1.08
Lung Cancer	WT	A549	10.7705	13.863	17.1688	15.036	6.39829	1.17302	4.24	-0.8
Lung Cancer	ALT	NCI-H460	6.22095	5.68466	31.4265	18.0193	25.2056	12.3346	7.78	-0.96
Pancreatic cancer	ALT	PANC-1	60.5256	59.5699	65.7287	69.9761	5.20307	10.4062	3.7	-0.17
Pancreatic cancer	WT	CAPAN-2	43.9065	34.553	48.8583	38.4044	4.95186	3.85145	-1.57	-2.07
Melanoma	ALT	RPMI-7951	21.3847	11.8685	36.4609	18.177	15.0762	6.30847	7.36	-4.71
Melanoma	WT	SK-MEL-30	21.6468	17.5735	13.151	14.3148	-8.49578	-3.25865	-12.86	-11.77
Fig 7C
Erwinase + Temsirolimus ZIP synergy score
	Breast cancer					Colon cancer					Lung Cancer					Melanoma					Pancreatic cancer					Prostate cancer					T-ALL
ALT	33.7	36.93	15.96			30.23	30.1	29.16			7.78					7.36					3.7					54.17	46.39				21.25	27.1	16.45	37.98	19.53
WT	-2.65					-0.42					-2.29	4.24				-12.86					-1.57					-2.65	2.68				6.32	-0.14	-3.93
Kidrolase + Temsirolimus ZIP synergy score
	Breast cancer					Colon cancer					Lung Cancer					Melanoma					Pancreatic cancer					Prostate cancer					T-ALL
ALT	-0.49	0.18	-3.06			4.13	10.87	2.14			-0.96					-4.71					-0.17					5.89	3.93				-15.26	-19.65	-2.72	-10.07	0.52
WT	-3.42					1.89					1.08	-0.8				-11.77					-2.07					-0.12	-0.87				6.36	-0.37	3.15
Fig 7D
Cytotoxicity (%)
	Erwinase						Temsirolimus						Erw + Tem						Kidrolase						Kid + Tem
JURKAT	25.9708	18.7033	10.9013	14.5351	32.2764	29.8183	27.3601	23.2989	13.787	11.3288	30.5664	29.177	54.8272	57.0716	57.9266	60.5985	67.7591	64.6597	17.3138	13.8939	7.26754	5.55754	30.2458	22.8713	19.1307	21.3752	13.8938	10.5807	12.1838	12.825
CRCF-CEM	17.4456	14.984	15.9472	26.9711	24.0813	27.0781	5.88655	3.74599	20.2283	22.2618	27.1851	27.7203	68.284	65.1802	56.5109	55.0125	65.1801	62.5044	32.1085	29.8609	30.9311	35.3193	40.0285	36.2825	23.5462	17.0175	10.5958	16.3753	22.797	29.4327
RPMI-8402	78.201	64.127	63.8095	78.2011	57.2487	57.037	29.418	27.6191	17.7778	19.6826	11.8519	14.4974	86.6667	85.9259	91.746	93.6508	86.1376	90.0529	76.6137	78.9418	77.8836	79.3651	80.3175	78.9418	86.0317	76.4021	86.9841	81.9048	71.0053	75.9788
MOLT-4	17.0294	18.3876	21.5219	28.7306	24.2382	23.5069	8.25349	4.17904	6.89536	13.7907	7.41773	11.9101	78.7741	68.6401	61.7448	66.864	68.5356	53.7002	24.9695	19.7458	29.8799	25.3874	15.9847	16.6115	21.7308	18.8055	13.2683	15.3578	7.62668	15.6713
LOUCY	60.6083	69.0574	79.7597	70.7473	78.5205	65.3398	-2.02778	1.46447	-2.02783	-0.4506	7.88588	0	91.1378	91.701	84.3785	89.448	96.2073	85.6177	57.454	71.5358	74.3522	73.9017	82.6887	77.7319	77.6192	81.5621	64.2133	69.6208	72.8878	67.5929
ALL-SIL	66.3002	61.4623	54.3156	62.4519	69.0489	64.431	-4.39799	-1.42933	-0.3298	-0.3299	3.73828	0.54978	55.8549	77.6251	67.1798	69.2688	68.719	71.5778	60.3628	60.4728	69.1589	78.0648	82.9027	84.7719	66.3002	83.6723	81.9132	80.2639	73.9967	80.3739
DND-41	98.6893	93.8157	91.2682	93.1512	95.8094	88.9422	16.7251	6.4242	7.6426	-0.77534	0	0.22152	97.2494	97.1386	95.6987	91.1575	92.0435	86.5054	94.1481	97.4709	95.4772	91.2682	86.5054	88.9422	89.8283	96.2525	94.4803	87.7238	93.705	86.6162
MOLT-13	11.5791	7.7937	14.5853	10.0204	4.00817	6.79161	8.23896	9.46377	7.7937	5.56686	9.79774	11.3565	15.3646	16.8121	4.67624	9.7977	9.01837	20.5975	4.45347	12.3586	5.78962	0.77933	-5.01023	-9.24105	19.9294	14.6966	9.2411	19.0388	6.12359	8.01632
MCF-7	3.07575	5.46801	0.227834	4.10101	-5.12626	-7.63243	11.0499	2.16442	7.51851	10.3664	-5.92368	-4.55667	34.8586	30.074	34.4029	34.1751	46.3642	39.8709	0.113917	1.93659	13.5561	6.83501	-6.60718	-7.06284	4.21492	-3.75926	7.86026	12.0752	4.21492	-2.84792
BT-20	14.3567	3.20265	2.76091	4.30701	0.552181	2.20872	17.1176	9.93926	5.85312	12.0375	5.96356	17.7802	50.2485	58.8625	60.6295	40.8614	50.5798	49.9172	2.09829	3.09221	-1.54611	-0.110436	-4.08614	5.63225	10.4914	14.7985	7.84097	3.6444	11.9271	21.9768
MDA-MB-468	-1.82894	2.58203	2.90479	1.50619	0.860678	0.645509	13.3405	16.8908	23.3459	17.7515	16.1377	10.6509	27.4341	34.7499	38.6229	39.1608	30.5541	27.7569	0.107585	-0.537923	4.9489	3.5503	0.430339	6.67025	10.0054	13.8784	16.8908	8.39161	15.5998	20.3335
MDA-MB-231	8.4507	4.0649	4.27884	-0.427884	0.213942	0.641826	24.3894	19.0408	26.5288	14.3341	11.125	15.5108	24.4963	19.2548	24.6033	17.2223	11.018	7.06008	3.85095	9.9483	13.9062	4.38581	-2.24639	-5.1346	21.5012	23.8545	12.8365	11.2319	19.7896	15.0829
LNCaP	3.89394	1.0013	4.45021	-4.89523	1.78009	1.89134	7.2316	5.56277	7.67662	-1.0013	4.89523	5.229	73.8735	58.7428	53.4026	49.1749	58.2978	65.6406	-2.22511	-6.67532	3.33766	-2.11385	1.66883	4.45021	9.4567	6.78658	13.7957	7.89913	13.6844	9.79047
22Rv1	-1.63265	-1.16618	-5.01458	3.49854			1.16618	1.16618	-1.04956	1.2828			47.6968	37.3178	45.1312	46.5306			4.5481	-1.74927	-3.49854	1.39942			5.94752	4.08163	2.21574	11.312
PC-3	4.04399	6.27882	10.11	10.11	3.19262	4.15041	12.7705	10.6421	11.2806	15.8567	9.36502	5.6403	18.1979	15.8567	15.6438	13.1962	8.51366	10.5357	2.97978	1.70273	2.97978	6.27882	0.212841	3.19262	12.9833	13.6219	16.1759	15.2182	14.6861	6.38524
DU145	-1.75387	-7.95089	3.62467	6.08009			2.8062	2.57235	5.37854	7.01549			4.44315	1.16925	12.8617	15.3172			6.89857	-3.15697	-1.16925	1.28617			6.66472	-0.935399	9.35399	15.0833
HCT-15	6.74624	3.73638	9.65231	8.09549			4.04774	3.63259	8.40685	6.12351			32.0706	35.9107	50.3373	45.0441			4.98184	2.28334	6.53866	1.97198			11.5205	13.4925	12.6622	12.247
SW948	-3.85269	-1.01983	-4.53258	6.57224			-0.453258	0.566572	-3.73938	-1.47309			18.1303	27.3088	30.5949	26.9688			-2.83286	5.09915	-8.04533	-4.75921			4.30595	11.3314	-1.24646	5.55241
HCT-116	6.6482	8.97507	14.5152	7.75623			-0.886427	-1.10803	4.21053	4.09972			57.7285	49.7507	44.0997	44.7645			2.21607	-2.10526	3.3241	3.2133			5.76177	5.31856	9.9723	3.2133
CACO-2	5.08937	2.54468	-5.93759	0.484702			16.9646	14.7834	7.51287	13.814			24.1139	12.1175	7.51287	17.0857			2.42351	1.09058	-12.2387	-1.21175			21.8116	13.3293	4.60467	6.05877
NCI-H460	6.22095	-0.321773	-0.107258				17.483	18.1266	21.3443				31.4265	34.2152	31.8556				5.68466	0.96532	5.04112				18.0193	13.8363	19.1991
A427	3.99684	2.52432	1.26216	4.20721			8.20405	11.2543	12.832	15.5667			18.091	9.46621	9.88693	12.6216			3.1554	1.78806	-0.736261	5.57455			17.3547	13.7786	17.9858	21.8775
A549	10.7705	14.0762	18.0219	13.863			-1.91949	2.13276	7.35804	5.11864			17.1688	21.4343	22.5007	20.2613			13.863	10.7705	22.2874	13.863			15.036	15.1426	19.1949	13.863
PANC-1	60.5256	71.5689	80.5947	71.6751			17.0958	14.335	16.1402	6.37111			65.7287	72.4184	82.7184	70.9318			59.5699	64.2421	77.6215	75.3916			69.9761	71.2503	67.0029	61.4813
CAPAN-2	43.9065	44.1266	46.7675	39.6149			23.989	14.5254	7.0426	7.81293			48.8583	52.0495	46.7675	41.3755			34.553	37.7442	35.7634	33.5626			38.4044	41.9257	34.5529	35.1032
RPMI-7951	21.3847	21.8123	30.4731	29.9385			10.6924	2.99385	2.88693	8.55387			36.4609	39.9893	34.6431	41.7001			11.8685	11.7616	14.4346	19.1393			18.177	21.8123	15.397	14.9693
SK-MEL-30	21.6468	16.1769	8.03026	17.6898			14.4312	10.4742	9.42682	16.526			13.151	6.98283	13.9657	14.3148			17.5735	4.53884	13.2674	14.082			14.3148	0	3.37503	9.42681

## Sheet: Supplementary Figure 1
Supplementary Fig 1A
Protocol	WT	ALT
GRALL0305	176	39
FRALLE2000	213	48
Supplementary Fig 1B-C
Protocolar clinical data cannot be shared but can be interrogated upon reasonnable request to the corresponding authors. Access will require concertation with the study groups.

## Sheet: Supplementary Figure 2
Supplementary Figure 2
Hugo_Symbol	Used Transcript	Chr	Start_Position	End_position	Strand	Variant_Classification	Variant_Type	amino_acid_change	Mutation_Class	AA_Position	Sample
PTEN	ENST00000371953	10	89717672	89717677	+	Frame_Shift_Ins	INS	InsTD233	Truncating	233	Patient
PTEN	ENST00000371953	10	89717719	89717724	+	Frame_Shift_Ins	INS	InsG249	Truncating	249	Patient
PTEN	ENST00000371953	10	89692904	89692906	+	Nonsense_Mutation	SNP	R130*	Truncating	130	Patient
PTEN	ENST00000371953	10	89717671	89717674	+	Frame_Shift_Ins	INS	InsT233	Truncating	233	Patient
PTEN	ENST00000371953	10	89717673	89717678	+	Frame_Shift_Ins	INS	p.RR233fs	Truncating	233	Patient
PTEN	ENST00000371953	10	89717675	89717679	+	Frame_Shift_Ins	INS	InsT235	Truncating	235	Patient
PTEN	ENST00000371953	10	89717670	89717672	+	Missense_Mutation	SNP	T232I	Missense	232	Patient
PTEN	ENST00000371953	10	89717672	89717677	+	Frame_Shift_Ins	INS	p.WA233fs	Truncating	233	Patient
PTEN	ENST00000371953	10	89717699	89717705	+	Frame_Shift_Ins	INS	p.YA242fs	Truncating	242	Patient
PTEN	ENST00000371953	10	89717671	89717676	+	Frame_Shift_Ins	INS	InsF233	Truncating	233	Patient
PTEN	ENST00000371953	10	89717697	89717702	+	Frame_Shift_Ins	INS	p.FS241fs	Truncating	241	Patient
PTEN	ENST00000371953	10	89717671	89717674	+	Frame_Shift_Ins	INS	InsF233	Truncating	233	Patient
PIK3R1	ENST00000521381	5	67591114	67591119	+	In_Frame_Ins	INS	InsL570	Missense	570	Patient
PIK3R1	ENST00000521381	5	67591118	67591123	+	In_Frame_Ins	INS	InsFL571	Missense	571	Patient
PIK3R1	ENST00000521381	5	67591097	67591099	+	Missense_Mutation	SNP	N564D	Missense	564	Patient
PIK3R1	ENST00000521381	5	67591106	67591108	+	Missense_Mutation	SNP	K567E	Missense	567	Patient
PIK3R1	ENST00000521381	5	67591141	67591145	+	In_Frame_Ins	INS	p.D578_Q579insDQ	Missense	578	Patient
PIK3CA	ENST00000263967	3	178936082	178936084	+	Missense_Mutation	SNP	E542K	Missense	542	Patient
PIK3CD	ENST00000377346	1	9787030	9787032	+	Missense_Mutation	SNP	E1021K	Missense	1021	Patient
PTEN	ENST00000371953	10	89717672	89717677	+	Frame_Shift_Ins	INS	InsTD233	Truncating	233	PDX
PTEN	ENST00000371953	10	89692904	89692906	+	Nonsense_Mutation	SNP	R130*	Truncating	130	PDX
PTEN	ENST00000371953	10	89717671	89717676	+	Frame_Shift_Ins	INS	p.TT232fs	Truncating	232	PDX
PTEN	ENST00000371953	10	89717673	89717678	+	Frame_Shift_Ins	INS	p.RR233fs	Truncating	233	PDX
PTEN	ENST00000371953	10	89717671	89717676	+	Frame_Shift_Ins	INS	InsT233	Truncating	233	PDX
PTEN	ENST00000371953	10	89717675	89717680	+	Frame_Shift_Ins	INS	p.RT234fs	Truncating	234	PDX
PTEN	ENST00000371953	10	89717670	89717672	+	Missense_Mutation	SNP	T232I	Missense	232	PDX
PTEN	ENST00000371953	10	89717672	89717677	+	Frame_Shift_Ins	INS	p.WA233fs	Truncating	233	PDX
PTEN	ENST00000371953	10	89717699	89717705	+	Frame_Shift_Ins	INS	p.YA242fs	Truncating	242	PDX
PTEN	ENST00000371953	10	89717671	89717676	+	Frame_Shift_Ins	INS	InsF233	Truncating	233	PDX
PTEN	ENST00000371953	10	89717697	89717702	+	Frame_Shift_Ins	INS	p.FS241fs	Truncating	241	PDX
PIK3R1	ENST00000521381	5	67591114	67591119	+	In_Frame_Ins	INS	InsL570	Missense	570	PDX
PIK3R1	ENST00000521381	5	67591118	67591123	+	In_Frame_Ins	INS	InsFL571	Missense	571	PDX
PIK3R1	ENST00000521381	5	67591097	67591099	+	Missense_Mutation	SNP	N564D	Missense	564	PDX
PIK3R1	ENST00000521381	5	67591106	67591108	+	Missense_Mutation	SNP	K567E	Missense	567	PDX
PIK3R1	ENST00000521381	5	67591141	67591145	+	In_Frame_Ins	INS	p.D578_Q579insDQ	Missense	578	PDX
PIK3R1	ENST00000521381	5	67591097	67591099	+	Missense_Mutation	SNP	N564D	Missense	564	PDX
PIK3CA	ENST00000263967	3	178936082	178936084	+	Missense_Mutation	SNP	E542K	Missense	542	PDX

## Sheet: Supplementary Figure 3
Supplementary Fig 3A
F16BP (M+6)
Time (h)	WT						ALT
0	1.335	1.12914	0.0460381	0.239543	0.331816	0.187716	0.981333	0.593921	1.13458	2.35081	0.73817	0.476342
1	20.5191	30.7563	23.8342	1.57982	18.4921	33.0279	89.7565	92.1012	88.7307	88.8477	89.3231	85.8186
4	54.5625	66.0151	56.7056	50.2042	55.7626	64.6239	90.4586	89.5347	88.6149	92.0535	90.7398	90.548
24	88.0669	86.2364	88.8564	88.6618	85.0786	90.0816	92.9569	91.1433	95.05	93.4247	93.793	94.7688
GA3P (M+3)
Time (h)	WT						ALT
0	0	0	0	0	0	0	0	0	0	0.0433099	0	0
1	9.44235	11.7967	16.5507	0	0.0135105	0.0115856	94.6926	95.2341	94.5398	94.448	94.4771	95.8045
4	44.4256	47.8291	62.0805	50.0306	48.6188	43.8962	94.271	95.4025	95.8296	95.5856	94.7334	95.3217
24	94.2302	93.7847	96.2819	93.5615	94.3315	94.7575	93.9914	92.9674	93.6681	92.8119	93.0206	93.7982
PEP (M+3)
Time (h)	WT						ALT
0	0	0	0	0	0	0	0	0	0	0	0	0
1	28.909	34.6392	24.6016	30.7494	30.4083	28.1185	91.304	90.7297	86.994	98.1716	95.7186	81.6222
4	70.7281	74.4892	64.7008	64.7144	63.0856	65.4966	91.1737	90.7084	98.1292	90.8435	91.5973	84.4615
24	94.0469	93.6154	95.2208	95.2551	95.4408	95.7996	94.6644	91.3497	95.2919	94.3741	94.9999	94.5357
Pyruvate (M+3)
Time (h)	WT						ALT
0	0	0	0	0.00908639	0.0117993	0.0116758	0.0723	0.0541	0	0	0.0462893	0.0782383
1	25.584	31.4048	27.4359	26.4972	27.2251	25.5658	86.3	84.1	71.3	68.638	68.2483	67.6055
4	54.4642	43.9015	52.5128	39.6425	44.4442	35.8486	90	97.5	81.9	81.7664	81.9901	84.3231
24	89.1146	86.1983	73.7552	83.9781	84.6438	78.9946	91.5	89.1	94.8	93.4894	99.9623	94.8664
Lactate (M+3)
Time (h)	WT						ALT
0	0	0	0	0.00908639	0.0117993	0.0116758	0.0723	0.0541	0	0	0.0462893	0.0782383
1	25.584	31.4048	27.4359	26.4972	27.2251	25.5658	86.3	84.1	71.3	68.638	68.2483	67.6055
4	54.4642	43.9015	52.5128	39.6425	44.4442	35.8486	90	97.5	81.9	81.7664	81.9901	84.3231
24	89.1146	86.1983	73.7552	83.9781	84.6438	78.9946	91.5	89.1	94.8	93.4894	99.9623	94.8664
Supplementary Fig 3B
WT
F16BP (M+6)
Time (h)	M+0						M+1						M+2						M+3						M+4						M+5						M+6
0h	98.665	97.8748	92.0909	92.5494	92.1386	92.2686	0	0.996091	7.82682	7.17888	7.45505	7.5181	0	0	0.036216	0.0321268	0.0745545	0.0256261	0	0	0	0	0	0	0	0	0	0	0	0	0	0	0	0	0	0	1.335	1.12914	0.0460381	0.239543	0.331816	0.187716
1h	75.0831	64.6169	70.7765	92.1067	77.3628	64.8082	4.13288	4.49719	5.08016	6.21255	4.01831	2.04857	0.264917	0.129672	0.133787	0.100916	0.0589605	0.0494991	0	0	0.104817	0	0	0	0	0	0	0	0.0678242	0	0	0	0.0704673	0	0	0.0658043	20.5191	30.7563	23.8342	1.57982	18.4921	33.0279
4h	45.3454	33.6273	43.0548	48.1195	42.7764	34.7699	0.0920969	0	0.128499	1.59762	1.46104	0	0	0	0.111073	0.0786233	0	0	0	0	0	0	0	0.178203	0	0	0	0	0	0	0	0.357621	0	0	0	0.42796	54.5625	66.0151	56.7056	50.2042	55.7626	64.6239
24h	4.11313	6.48151	2.70735	4.07033	8.57829	3.21416	0.0339806	0.0163792	0.0288808	0.0139072	0.144059	0	0.0139224	0	0	0.0272049	0.012627	0	2.99357	2.43132	2.77636	2.49926	2.27081	1.93198	0.758335	0.632898	0.926461	0.365966	0.233773	0.438344	4.02012	4.20146	4.70452	4.36149	3.6818	4.33389	88.0669	86.2364	88.8564	88.6618	85.0786	90.0816
GA3P (M+3)
Time (h)	M+0						M+1						M+2						M+3
0h	94.8137	95.3799	93.6361	94.3296	96.1719	93.7235	3.15222	2.92549	3.04204	2.87756	2.92798	3.05514	2.03406	1.69466	3.32184	2.79281	0.900092	3.22134	0	0	0	0	0	0
1h	85.4448	81.9128	77.8904	93.5329	94.1178	94.3983	2.9051	2.53682	2.426	2.95845	3.09624	2.85603	2.20773	3.75373	3.13291	3.50867	2.77246	2.73404	9.44235	11.7967	16.5507	0	0.0135105	0.0115856
4h	54.7791	50.5287	36.8614	49.4334	50.6846	55.2931	0.170923	0.164358	0.106138	0.0063077	0.0447511	0.0454	0.624346	1.47786	0.951974	0.529731	0.651865	0.765324	44.4256	47.8291	62.0805	50.0306	48.6188	43.8962
24h	1.21078	1.3818	1.5053	1.52727	1.65421	1.79054	0	0.0554368	0.0374403	0	0.0864252	0.0456185	4.559	4.77802	2.17534	4.91122	3.92784	3.40639	94.2302	93.7847	96.2819	93.5615	94.3315	94.7575
PEP (M+3)
Time (h)	M+0						M+1						M+2						M+3
0h	98.6215	99.5146	97.8938	99.9055	100	99.7217	0	0	0	0	0	0	1.37851	0.485405	2.10623	0.0944771	0	0.27831	0	0	0	0	0	0
1h	70.4073	65.0992	75.3984	68.4078	68.6987	71.8815	0	0	0	0	0	0	0.683753	0.261614	0	0.842799	0.893088	0	28.909	34.6392	24.6016	30.7494	30.4083	28.1185
4h	9.88626	3.63338	13.9206	12.7978	8.1165	19.6614	0	0	0	0	0	0	19.3856	21.8774	21.3786	22.4879	28.7979	14.842	70.7281	74.4892	64.7008	64.7144	63.0856	65.4966
24h	1.91097	2.12273	2.11075	1.78587	1.38618	1.68704	0.0889368	0	0.265749	0.0911831	0	0	3.95319	4.2619	2.40268	2.86782	3.17306	2.51336	94.0469	93.6154	95.2208	95.2551	95.4408	95.7996
Pyruvate (M+3)
Time (h)	M+0						M+1						M+2						M+3
0h	99.9878	99.9897	99.9713	99.965	99.9593	99.9586	1.82657	1.50251	1.36657	0.0122234	0.0103259	0.028668	0	0	0	0	0	0	0	0	0	0.00908639	0.0117993	0.0116758
1h	74.361	67.5482	72.5641	73.5028	72.5147	74.3911	0.860974	0.288885	0.71763	0.0549849	1.04694	0	0	0	0	0	0	0	25.584	31.4048	27.4359	26.4972	27.2251	25.5658
4h	44.708	54.9594	46.187	60.1461	55.4245	62.985	0.25045	0.0609705	0.228358	0.827729	1.13909	1.30019	0	0	0	0	0	0	54.4642	43.9015	52.5128	39.6425	44.4442	35.8486
24h	10.1369	13.6888	25.4143	15.6567	14.9396	18.3898	0.0281242	0	0.0508767	0.314889	0.112869	0.830526	0.433548	0	0	0	0	0	89.1146	86.1983	73.7552	83.9781	84.6438	78.9946
Lactate (M+3)
Time (h)	M+0						M+1						M+2						M+3
0h	88.1886	96.1358	84.7133	99.6998	96.3695	96.4411	3.43418	3.80143	3.48042	0.00970476	3.52525	3.50091	0.012728	0.0176333	0.013061	0.0286607	0.014151	0.0135211	0.258368	0.0450956	0.0860383	0.261862	0.0910939	0.0444742
1h	88.1886	88.3438	84.7133	82.2053	68.7732	76.814	4.23642	3.26554	3.02587	3.00651	2.48553	1.40847	0.00103974	0.0160344	0.0119639	0.00820787	0.00214632	0.0028145	7.57399	8.37464	12.2489	14.78	28.7391	21.7747
4h	61.4032	62.7852	57.3344	50.1916	50.6374	51.7459	2.38713	2.42791	0.00357502	0.00252594	0.000776712	0.00142961	1.52675	1.3606	1.40404	0.949995	0.918726	0.894732	34.683	33.4263	41.2579	48.8558	48.4431	47.358
24h	25.0596	25.1128	25.2697	30.3389	29.2617	30.3616	1.03155	1.02152	1.02662	0.00141293	1.17988	0.00252607	1.34743	1.33579	1.3283	1.27939	1.27092	1.30825	72.5615	72.5299	72.3753	68.3803	68.2875	68.3277
ALT
F16BP (M+6)
Time (h)	M+0						M+1						M+2						M+3						M+4						M+5						M+6
0h	98.1333	99.4061	98.8654	97.1844	99.2618	98.5862	0	0	0	0	0	0.937416	0.508876	0	0	0	0	0	0.508876	0	0	0	0	0	0	0	0	0	0	0	0.376461	0	0	0.464817	0	0	0.981333	0.593921	1.13458	2.35081	0.73817	0.476342
1h	1.3426	0.515273	2.8107	3.37016	2.89136	4.32797	0.0190134	0.00605116	0.019214	0.0674098	0.0252454	0.022868	3.54689	2.77047	3.44854	0	0.00579152	0.0216916	3.54689	2.77047	3.44854	3.15107	3.26681	4.6772	1.03447	0.773981	0.98495	0.823213	0.784159	0.748116	4.29654	3.82778	4.00085	3.74048	3.70355	4.38359	89.7565	92.1012	88.7307	88.8477	89.3231	85.8186
4h	1.17742	2.52518	3.92592	1.04718	0.687418	0.395436	0.00749162	0	0.0215715	0	0.0061269	0.00814365	3.66648	3.18865	3.09478	0	0	0.0237317	3.66648	3.18865	3.09478	2.47629	3.52173	3.97425	0.787862	0.663579	0.62461	0.569013	0.728037	0.760337	3.84314	4.04739	3.70879	3.85403	4.31687	4.29007	90.4586	89.5347	88.6149	92.0535	90.7398	90.548
24h	6.59395	6.2849	0.894216	1.60429	1.38749	0.153503	0	0	0	0.0526949	0	0	0.357772	0.172162	1.25669	0	0	0	0.357772	0.172162	1.25669	1.98503	1.69193	1.90969	0	0	0	0	0.0477275	0	0.0913531	2.39965	2.79912	2.93326	3.07981	3.168	92.9569	91.1433	95.05	93.4247	93.793	94.7688
GA3P (M+3)
Time (h)	M+0						M+1						M+2						M+3
0h	91.3136	91.8189	90.5602	91.5937	93.6553	94.7733	2.20201	2.5123	2.22443	2.66465	2.41067	2.36496	6.4844	5.66882	7.21538	5.69836	3.93403	2.86175	0	0	0	0.0433099	0	0
1h	2.15396	1.91554	2.08143	2.17553	2.16504	2.86973	0.202011	0.153163	0.193806	0.30104	0.232792	0.301627	2.95142	2.69716	3.18497	3.07545	3.12502	1.02414	84.6926	95.2341	94.5398	94.448	94.4771	95.8045
4h	1.86493	1.54312	1.55984	1.37495	1.95409	2.01796	0.13032	0.164311	0.189538	0.131402	0.133054	0.176844	3.7338	2.8901	2.42102	2.90805	3.1795	2.48347	94.271	95.4025	95.8296	95.5856	94.7334	95.3217
24h	1.5056	1.37501	1.6471	1.85595	1.67147	1.64136	0.0480484	0.0345076	0.0173351	0	0.113834	0	4.45495	5.62305	4.66751	5.33215	5.19411	4.56039	93.9914	92.9674	93.6681	92.8119	93.0206	93.7982
PEP (M+3)
Time (h)	M+0						M+1						M+2						M+3
0h	91.8693	92.1255	90.3439	97.1921	98.1548	97.28	0	0	0	0	1.68346	0.274851	8.1307	7.8745	9.65615	2.80787	0.161733	2.44513	0	0	0	0	0	0
1h	0.414317	0.195252	0.527382	0.49638	0.461473	0.341268	0	0	0	0	0	0	8.28166	9.075	12.4786	1.33202	3.8199	18.0365	91.304	90.7297	86.994	98.1716	95.7186	81.6222
4h	0.278271	0	0	0.821922	0.486006	0.884919	0	0	0	0	0	0	8.54806	9.29156	1.87078	8.33456	7.91665	14.6536	91.1737	90.7084	98.1292	90.8435	91.5973	84.4615
24h	1.91523	1.98766	1.3902	1.40465	1.0788	1.56339	0	0	0	0.0816905	0	0	3.42032	2.66259	3.31787	4.13956	3.92133	3.90093	94.6644	95.3497	95.2919	94.3741	94.9999	94.5357
Pyruvate (M+3)
Time (h)	M+0						M+1						M+2						M+3
0h	99.5	98.2	99.9	98.1734	98.4512	98.5552	0.405	1.71	0.147	1.82657	1.50251	1.36657	0	0	0	0	0	0	0.0723	0.0541	0	0	0.0462893	0.0782383
1h	13.7	15.9	28.7	30.5011	31.4629	31.6769	0	0	0.0315	0.860974	0.288885	0.71763	0	0	0	0	0	0	86.3	84.1	71.3	68.638	68.2483	67.6055
4h	10	2.41	17.8	17.9832	17.9489	15.4485	0	0.0639	0.353	0.25045	0.0609705	0.228358	0	0	0	0	0	0	90	97.5	81.9	81.7664	81.9901	84.3231
24h	8.3	10.9	4.09	6.48244	0.0376631	4.78878	0.151	0	0.112	0.0281242	0	0.0508767	0	0	1.02	0	0	0	91.5	89.1	94.8	93.4894	99.9623	94.8664
Lactate (M+3)
Time (h)	M+0						M+1						M+2						M+3
0h	89.8	95.4	96.4	96.4011	99.9617	99.9302	10.1	4.54	3.51	3.55921	0.00620696	0.00162466	0.9624	0.90985	0.86498	0.00314087	0.00912518	0.020668	0.0509	0.0734	0.0923	0.0365211	0.0229441	0.0474873
1h	45.6	48.2	49.4	48.9698	49.7459	45.8191	1.78	1.83	1.85	1.91072	1.8916	1.81033	0.962	0.9	0.864	0.91312	0.911324	0.974316	51.7	49.1	47.8	48.2064	47.4512	51.3962
4h	29.1	26.5	29	28.3829	29.0779	28.2967	0.41357	1.19	1.16	1.15188	1.16433	1.11059	1.3	1.33	1.29	1.31154	1.27413	1.2882	69.6	71	68.5	69.1537	68.4837	69.3045
24h	9.91	9.86	9.8	10.9487	10.4994	10.5854	0.413	0.569	0.387	0.585784	0.571852	0.381282	1.75	1.76	1.76	1.77433	1.72677	1.70973	87.9	87.8	88.1	86.6912	87.202	87.3236

[truncated: 3 more sheets: Supplementary Figure 4, Supplementary Figure 5, Supplementary Figure 6]
